# Supplementary material for: Genome-wide profiling of transcribed enhancers during macrophage activation
Source: Epigenetics Chromatin. 2017 Oct 23;10:50. doi: 10.1186/s13072-017-0158-9 (PMC5654053; doi:10.1186/s13072-017-0158-9)
Supplement: Supplementary file 1 — Additional file 1: Table S1. 184 macrophage samples used in this study. Table S2. 744 FANTOM5 non-macrophage mouse samples that were used as a background set for the calculation of macrophage-specific expression. Table S3. Established regulatory associations between transcribed enhancers, promoters and protein-coding genes. Table S4. Gene set enrichment analysis of 1306 genes associated with three or four enhancers. Table S5. Gene set enrichment analysis of 4149 genes not associated with any enhancer. Table S6. Gene set enrichment analysis of top 500 genes with the highest expression in macrophages among 1481 genes associated with macrophage-specific enhancers. Table S7. Gene set enrichment analysis of top 500 genes with the highest expression in macrophages among 1207 genes associated with non-macrophage-specific enhancers. Table S8. Regulatory associations between 115 M(IFN-γ)-responsive enhancers and 105 M(IFN-γ)-responsive genes. Table S9. Regulatory associations between 131 M(IL-4/IL-13)-responsive enhancers and 98 M(IL-4/IL-13)-responsive genes. Table S10. Over-representation analysis of binding sites in macrophage-specific and non-macrophage-specific enhancers. Table S11. Over-representation analysis of binding sites in E1 and E2 enhancers. [file 13072_2017_158_MOESM1_ESM.xlsx]

## Sheet: S1.Macrophage_samples
sample_id	sample_name	short_name
CNhs14347	macrophage_TB_infection_non_stimulated_BMDM_with_Mtb_028hr(004h_after_stimulation)_biol_rep4.CNhs14347.3972-173I4	nonst_mtb1_028hr_rep4
CNhs14348	macrophage_TB_infection_non_stimulated_BMDM_with_Mtb_036hr(012h_after_stimulation)_biol_rep4.CNhs14348.3973-173A5	nonst_mtb1_036hr_rep4
CNhs14349	macrophage_TB_infection_non_stimulated_BMDM_with_Mtb_048hr(024h_after_stimulation)_biol_rep4.CNhs14349.3974-173B5	nonst_mtb1_048hr_rep4
CNhs14350	macrophage_TB_infection_non_stimulated_BMDM_with_Mtb_072hr(048h_after_stimulation)_biol_rep4.CNhs14350.3975-173C5	nonst_mtb1_072hr_rep4
CNhs14342	macrophage_TB_infection_non_stimulated_BMDM_without_Mtb_024hr_biol_rep4.CNhs14342.3967-173D4	nonst_mtb0_024hr_rep4
CNhs11507	macrophage_TB_infection_non-stimulated_BMDM_with_Mtb_028hr(004h_after_stimulation)_biol_rep1.CNhs11507.3607-170C6	nonst_mtb1_028hr_rep1
CNhs11582	macrophage_TB_infection_non-stimulated_BMDM_with_Mtb_028hr(004h_after_stimulation)_biol_rep2.CNhs11582.3679-171C6	nonst_mtb1_028hr_rep2
CNhs11508	macrophage_TB_infection_non-stimulated_BMDM_with_Mtb_036hr(012h_after_stimulation)_biol_rep1.CNhs11508.3608-170D6	nonst_mtb1_036hr_rep1
CNhs11583	macrophage_TB_infection_non-stimulated_BMDM_with_Mtb_036hr(012h_after_stimulation)_biol_rep2.CNhs11583.3680-171D6	nonst_mtb1_036hr_rep2
CNhs11509	macrophage_TB_infection_non-stimulated_BMDM_with_Mtb_048hr(024h_after_stimulation)_biol_rep1.CNhs11509.3609-170E6	nonst_mtb1_048hr_rep1
CNhs11584	macrophage_TB_infection_non-stimulated_BMDM_with_Mtb_048hr(024h_after_stimulation)_biol_rep2.CNhs11584.3681-171E6	nonst_mtb1_048hr_rep2
CNhs11510	macrophage_TB_infection_non-stimulated_BMDM_with_Mtb_072hr(048h_after_stimulation)_biol_rep1.CNhs11510.3610-170F6	nonst_mtb1_072hr_rep1
CNhs11633	macrophage_TB_infection_non-stimulated_BMDM_without_Mtb_004hr_biol_rep3.CNhs11633.3705-172B1	nonst_mtb0_004hr_rep3
CNhs11634	macrophage_TB_infection_non-stimulated_BMDM_without_Mtb_006hr_biol_rep3.CNhs11634.3706-172C1	nonst_mtb0_006hr_rep3
CNhs11635	macrophage_TB_infection_non-stimulated_BMDM_without_Mtb_012hr_biol_rep3.CNhs11635.3707-172D1	nonst_mtb0_012hr_rep3
CNhs11458	macrophage_TB_infection_non-stimulated_BMDM_without_Mtb_024hr_biol_rep1.CNhs11458.3561-170B1	nonst_mtb0_024hr_rep1
CNhs11533	macrophage_TB_infection_non-stimulated_BMDM_without_Mtb_024hr_biol_rep2.CNhs11533.3633-171B1	nonst_mtb0_024hr_rep2
CNhs11636	macrophage_TB_infection_non-stimulated_BMDM_without_Mtb_024hr_biol_rep3.CNhs11636.3708-172E1	nonst_mtb0_024hr_rep3
CNhs11459	macrophage_TB_infection_non-stimulated_BMDM_without_Mtb_028hr_biol_rep1.CNhs11459.3562-170C1	nonst_mtb0_028hr_rep1
CNhs11534	macrophage_TB_infection_non-stimulated_BMDM_without_Mtb_028hr_biol_rep2.CNhs11534.3634-171C1	nonst_mtb0_028hr_rep2
CNhs11637	macrophage_TB_infection_non-stimulated_BMDM_without_Mtb_028hr_biol_rep3.CNhs11637.3709-172F1	nonst_mtb0_028hr_rep3
CNhs11460	macrophage_TB_infection_non-stimulated_BMDM_without_Mtb_036hr_biol_rep1.CNhs11460.3563-170D1	nonst_mtb0_036hr_rep1
CNhs11535	macrophage_TB_infection_non-stimulated_BMDM_without_Mtb_036hr_biol_rep2.CNhs11535.3635-171D1	nonst_mtb0_036hr_rep2
CNhs14298	macrophage_TB_infection_non-stimulated_BMDM_without_Mtb_036hr_biol_rep3.CNhs14298.3710-172G1	nonst_mtb0_036hr_rep3
CNhs11461	macrophage_TB_infection_non-stimulated_BMDM_without_Mtb_048hr_biol_rep1.CNhs11461.3564-170E1	nonst_mtb0_048hr_rep1
CNhs11536	macrophage_TB_infection_non-stimulated_BMDM_without_Mtb_048hr_biol_rep2.CNhs11536.3636-171E1	nonst_mtb0_048hr_rep2
CNhs14299	macrophage_TB_infection_non-stimulated_BMDM_without_Mtb_048hr_biol_rep3.CNhs14299.3711-172H1	nonst_mtb0_048hr_rep3
CNhs11462	macrophage_TB_infection_non-stimulated_BMDM_without_Mtb_072hr_biol_rep1.CNhs11462.3565-170F1	nonst_mtb0_072hr_rep1
CNhs11537	macrophage_TB_infection_non-stimulated_BMDM_without_Mtb_072hr_biol_rep2.CNhs11537.3637-171F1	nonst_mtb0_072hr_rep2
CNhs14300	macrophage_TB_infection_non-stimulated_BMDM_without_Mtb_072hr_biol_rep3.CNhs14300.3712-172I1	nonst_mtb0_072hr_rep3
CNhs11512	macrophage_TB_infection_stimulated_BMDM+IFNg(caMph)_with_Mtb_028hr(004h_after_stimulation)_biol_rep1.CNhs11512.3612-170H6	IFNg_mtb1_028hr_rep1
CNhs11587	macrophage_TB_infection_stimulated_BMDM+IFNg(caMph)_with_Mtb_028hr(004h_after_stimulation)_biol_rep2.CNhs11587.3684-171H6	IFNg_mtb1_028hr_rep2
CNhs14352	macrophage_TB_infection_stimulated_BMDM+IFNg(caMph)_with_Mtb_028hr(004h_after_stimulation)_biol_rep4.CNhs14352.3977-173E5	IFNg_mtb1_028hr_rep4
CNhs11513	macrophage_TB_infection_stimulated_BMDM+IFNg(caMph)_with_Mtb_036hr(012h_after_stimulation)_biol_rep1.CNhs11513.3613-170I6	IFNg_mtb1_036hr_rep1
CNhs11588	macrophage_TB_infection_stimulated_BMDM+IFNg(caMph)_with_Mtb_036hr(012h_after_stimulation)_biol_rep2.CNhs11588.3685-171I6	IFNg_mtb1_036hr_rep2
CNhs14353	macrophage_TB_infection_stimulated_BMDM+IFNg(caMph)_with_Mtb_036hr(012h_after_stimulation)_biol_rep4.CNhs14353.3978-173F5	IFNg_mtb1_036hr_rep4
CNhs11514	macrophage_TB_infection_stimulated_BMDM+IFNg(caMph)_with_Mtb_048hr(024h_after_stimulation)_biol_rep1.CNhs11514.3614-170A7	IFNg_mtb1_048hr_rep1
CNhs11614	macrophage_TB_infection_stimulated_BMDM+IFNg(caMph)_with_Mtb_048hr(024h_after_stimulation)_biol_rep2.CNhs11614.3686-171A7	IFNg_mtb1_048hr_rep2
CNhs14354	macrophage_TB_infection_stimulated_BMDM+IFNg(caMph)_with_Mtb_048hr(024h_after_stimulation)_biol_rep4.CNhs14354.3979-173G5	IFNg_mtb1_048hr_rep4
CNhs11515	macrophage_TB_infection_stimulated_BMDM+IFNg(caMph)_with_Mtb_072hr(048h_after_stimulation)_biol_rep1.CNhs11515.3615-170B7	IFNg_mtb1_072hr_rep1
CNhs11615	macrophage_TB_infection_stimulated_BMDM+IFNg(caMph)_with_Mtb_072hr(048h_after_stimulation)_biol_rep2.CNhs11615.3687-171B7	IFNg_mtb1_072hr_rep2
CNhs14355	macrophage_TB_infection_stimulated_BMDM+IFNg(caMph)_with_Mtb_072hr(048h_after_stimulation)_biol_rep4.CNhs14355.3980-173H5	IFNg_mtb1_072hr_rep4
CNhs11464	macrophage_TB_infection_stimulated_BMDM+IFNg(caMph)_without_Mtb_002hr_biol_rep1.CNhs11464.3567-170H1	IFNg_mtb0_002hr_rep1
CNhs11539	macrophage_TB_infection_stimulated_BMDM+IFNg(caMph)_without_Mtb_002hr_biol_rep2.CNhs11539.3639-171H1	IFNg_mtb0_002hr_rep2
CNhs11638	macrophage_TB_infection_stimulated_BMDM+IFNg(caMph)_without_Mtb_002hr_biol_rep3.CNhs11638.3714-172B2	IFNg_mtb0_002hr_rep3
CNhs11465	macrophage_TB_infection_stimulated_BMDM+IFNg(caMph)_without_Mtb_004hr_biol_rep1.CNhs11465.3568-170I1	IFNg_mtb0_004hr_rep1
CNhs11540	macrophage_TB_infection_stimulated_BMDM+IFNg(caMph)_without_Mtb_004hr_biol_rep2.CNhs11540.3640-171I1	IFNg_mtb0_004hr_rep2
CNhs11639	macrophage_TB_infection_stimulated_BMDM+IFNg(caMph)_without_Mtb_004hr_biol_rep3.CNhs11639.3715-172C2	IFNg_mtb0_004hr_rep3
CNhs11466	macrophage_TB_infection_stimulated_BMDM+IFNg(caMph)_without_Mtb_006hr_biol_rep1.CNhs11466.3569-170A2	IFNg_mtb0_006hr_rep1
CNhs11541	macrophage_TB_infection_stimulated_BMDM+IFNg(caMph)_without_Mtb_006hr_biol_rep2.CNhs11541.3641-171A2	IFNg_mtb0_006hr_rep2
CNhs11640	macrophage_TB_infection_stimulated_BMDM+IFNg(caMph)_without_Mtb_006hr_biol_rep3.CNhs11640.3716-172D2	IFNg_mtb0_006hr_rep3
CNhs11467	macrophage_TB_infection_stimulated_BMDM+IFNg(caMph)_without_Mtb_012hr_biol_rep1.CNhs11467.3570-170B2	IFNg_mtb0_012hr_rep1
CNhs11542	macrophage_TB_infection_stimulated_BMDM+IFNg(caMph)_without_Mtb_012hr_biol_rep2.CNhs11542.3642-171B2	IFNg_mtb0_012hr_rep2
CNhs11641	macrophage_TB_infection_stimulated_BMDM+IFNg(caMph)_without_Mtb_012hr_biol_rep3.CNhs11641.3717-172E2	IFNg_mtb0_012hr_rep3
CNhs11468	macrophage_TB_infection_stimulated_BMDM+IFNg(caMph)_without_Mtb_024hr_biol_rep1.CNhs11468.3571-170C2	IFNg_mtb0_024hr_rep1
CNhs11543	macrophage_TB_infection_stimulated_BMDM+IFNg(caMph)_without_Mtb_024hr_biol_rep2.CNhs11543.3643-171C2	IFNg_mtb0_024hr_rep2
CNhs11642	macrophage_TB_infection_stimulated_BMDM+IFNg(caMph)_without_Mtb_024hr_biol_rep3_.CNhs11642.3718-172F2	IFNg_mtb0_024hr_rep3
CNhs14343	macrophage_TB_infection_stimulated_BMDM+IFNg(caMph)_without_Mtb_024hr_biol_rep4.CNhs14343.3968-173E4	IFNg_mtb0_024hr_rep4
CNhs11469	macrophage_TB_infection_stimulated_BMDM+IFNg(caMph)_without_Mtb_028hr_biol_rep1.CNhs11469.3572-170D2	IFNg_mtb0_028hr_rep1
CNhs11547	macrophage_TB_infection_stimulated_BMDM+IFNg(caMph)_without_Mtb_028hr_biol_rep2.CNhs11547.3644-171D2	IFNg_mtb0_028hr_rep2
CNhs11643	macrophage_TB_infection_stimulated_BMDM+IFNg(caMph)_without_Mtb_028hr_biol_rep3.CNhs11643.3719-172G2	IFNg_mtb0_028hr_rep3
CNhs11470	macrophage_TB_infection_stimulated_BMDM+IFNg(caMph)_without_Mtb_036hr_biol_rep1.CNhs11470.3573-170E2	IFNg_mtb0_036hr_rep1
CNhs11548	macrophage_TB_infection_stimulated_BMDM+IFNg(caMph)_without_Mtb_036hr_biol_rep2.CNhs11548.3645-171E2	IFNg_mtb0_036hr_rep2
CNhs14302	macrophage_TB_infection_stimulated_BMDM+IFNg(caMph)_without_Mtb_036hr_biol_rep3.CNhs14302.3720-172H2	IFNg_mtb0_036hr_rep3
CNhs11471	macrophage_TB_infection_stimulated_BMDM+IFNg(caMph)_without_Mtb_048hr_biol_rep1.CNhs11471.3574-170F2	IFNg_mtb0_048hr_rep1
CNhs11549	macrophage_TB_infection_stimulated_BMDM+IFNg(caMph)_without_Mtb_048hr_biol_rep2.CNhs11549.3646-171F2	IFNg_mtb0_048hr_rep2
CNhs14303	macrophage_TB_infection_stimulated_BMDM+IFNg(caMph)_without_Mtb_048hr_biol_rep3.CNhs14303.3721-172I2	IFNg_mtb0_048hr_rep3
CNhs11550	macrophage_TB_infection_stimulated_BMDM+IFNg(caMph)_without_Mtb_072hr_biol_rep2.CNhs11550.3647-171G2	IFNg_mtb0_072hr_rep2
CNhs14304	macrophage_TB_infection_stimulated_BMDM+IFNg(caMph)_without_Mtb_072hr_biol_rep3.CNhs14304.3722-172A3	IFNg_mtb0_072hr_rep3
CNhs11517	macrophage_TB_infection_stimulated_BMDM+IL-13(aaMph)_with_Mtb_028hr(004h_after_stimulation)_biol_rep1.CNhs11517.3617-170D7	IL13_mtb1_028hr_rep1
CNhs11617	macrophage_TB_infection_stimulated_BMDM+IL-13(aaMph)_with_Mtb_028hr(004h_after_stimulation)_biol_rep2.CNhs11617.3689-171D7	IL13_mtb1_028hr_rep2
CNhs14357	macrophage_TB_infection_stimulated_BMDM+IL-13(aaMph)_with_Mtb_028hr(004h_after_stimulation)_biol_rep4.CNhs14357.3982-173A6	IL13_mtb1_028hr_rep4
CNhs11518	macrophage_TB_infection_stimulated_BMDM+IL-13(aaMph)_with_Mtb_036hr(012h_after_stimulation)_biol_rep1.CNhs11518.3618-170E7	IL13_mtb1_036hr_rep1
CNhs11618	macrophage_TB_infection_stimulated_BMDM+IL-13(aaMph)_with_Mtb_036hr(012h_after_stimulation)_biol_rep2.CNhs11618.3690-171E7	IL13_mtb1_036hr_rep2
CNhs11519	macrophage_TB_infection_stimulated_BMDM+IL-13(aaMph)_with_Mtb_048hr(024h_after_stimulation)_biol_rep1.CNhs11519.3619-170F7	IL13_mtb1_048hr_rep1
CNhs11619	macrophage_TB_infection_stimulated_BMDM+IL-13(aaMph)_with_Mtb_048hr(024h_after_stimulation)_biol_rep2.CNhs11619.3691-171F7	IL13_mtb1_048hr_rep2
CNhs11520	macrophage_TB_infection_stimulated_BMDM+IL-13(aaMph)_with_Mtb_072hr(048h_after_stimulation)_biol_rep1.CNhs11520.3620-170G7	IL13_mtb1_072hr_rep1
CNhs11620	macrophage_TB_infection_stimulated_BMDM+IL-13(aaMph)_with_Mtb_072hr(048h_after_stimulation)_biol_rep2.CNhs11620.3692-171G7	IL13_mtb1_072hr_rep2
CNhs14360	macrophage_TB_infection_stimulated_BMDM+IL-13(aaMph)_with_Mtb_072hr(048h_after_stimulation)_biol_rep4.CNhs14360.3985-173D6	IL13_mtb1_072hr_rep4
CNhs11474	macrophage_TB_infection_stimulated_BMDM+IL-13(aaMph)_without_Mtb_002hr_biol_rep1.CNhs11474.3577-170I2	IL13_mtb0_002hr_rep1
CNhs11552	macrophage_TB_infection_stimulated_BMDM+IL-13(aaMph)_without_Mtb_002hr_biol_rep2.CNhs11552.3649-171I2	IL13_mtb0_002hr_rep2
CNhs11644	macrophage_TB_infection_stimulated_BMDM+IL-13(aaMph)_without_Mtb_002hr_biol_rep3.CNhs11644.3724-172C3	IL13_mtb0_002hr_rep3
CNhs11475	macrophage_TB_infection_stimulated_BMDM+IL-13(aaMph)_without_Mtb_004hr_biol_rep1.CNhs11475.3578-170A3	IL13_mtb0_004hr_rep1
CNhs11553	macrophage_TB_infection_stimulated_BMDM+IL-13(aaMph)_without_Mtb_004hr_biol_rep2.CNhs11553.3650-171A3	IL13_mtb0_004hr_rep2
CNhs11645	macrophage_TB_infection_stimulated_BMDM+IL-13(aaMph)_without_Mtb_004hr_biol_rep3.CNhs11645.3725-172D3	IL13_mtb0_004hr_rep3
CNhs11476	macrophage_TB_infection_stimulated_BMDM+IL-13(aaMph)_without_Mtb_006hr_biol_rep1.CNhs11476.3579-170B3	IL13_mtb0_006hr_rep1
CNhs11554	macrophage_TB_infection_stimulated_BMDM+IL-13(aaMph)_without_Mtb_006hr_biol_rep2.CNhs11554.3651-171B3	IL13_mtb0_006hr_rep2
CNhs11646	macrophage_TB_infection_stimulated_BMDM+IL-13(aaMph)_without_Mtb_006hr_biol_rep3.CNhs11646.3726-172E3	IL13_mtb0_006hr_rep3
CNhs11555	macrophage_TB_infection_stimulated_BMDM+IL-13(aaMph)_without_Mtb_012hr_biol_rep2.CNhs11555.3652-171C3	IL13_mtb0_012hr_rep2
CNhs11647	macrophage_TB_infection_stimulated_BMDM+IL-13(aaMph)_without_Mtb_012hr_biol_rep3.CNhs11647.3727-172F3	IL13_mtb0_012hr_rep3
CNhs11478	macrophage_TB_infection_stimulated_BMDM+IL-13(aaMph)_without_Mtb_024hr_biol_rep1.CNhs11478.3581-170D3	IL13_mtb0_024hr_rep1
CNhs11556	macrophage_TB_infection_stimulated_BMDM+IL-13(aaMph)_without_Mtb_024hr_biol_rep2.CNhs11556.3653-171D3	IL13_mtb0_024hr_rep2
CNhs11648	macrophage_TB_infection_stimulated_BMDM+IL-13(aaMph)_without_Mtb_024hr_biol_rep3.CNhs11648.3728-172G3	IL13_mtb0_024hr_rep3
CNhs11479	macrophage_TB_infection_stimulated_BMDM+IL-13(aaMph)_without_Mtb_028hr_biol_rep1.CNhs11479.3582-170E3	IL13_mtb0_028hr_rep1
CNhs11557	macrophage_TB_infection_stimulated_BMDM+IL-13(aaMph)_without_Mtb_028hr_biol_rep2.CNhs11557.3654-171E3	IL13_mtb0_028hr_rep2
CNhs11649	macrophage_TB_infection_stimulated_BMDM+IL-13(aaMph)_without_Mtb_028hr_biol_rep3.CNhs11649.3729-172H3	IL13_mtb0_028hr_rep3
CNhs11480	macrophage_TB_infection_stimulated_BMDM+IL-13(aaMph)_without_Mtb_036hr_biol_rep1.CNhs11480.3583-170F3	IL13_mtb0_036hr_rep1
CNhs11558	macrophage_TB_infection_stimulated_BMDM+IL-13(aaMph)_without_Mtb_036hr_biol_rep2.CNhs11558.3655-171F3	IL13_mtb0_036hr_rep2
CNhs14306	macrophage_TB_infection_stimulated_BMDM+IL-13(aaMph)_without_Mtb_036hr_biol_rep3.CNhs14306.3730-172I3	IL13_mtb0_036hr_rep3
CNhs11481	macrophage_TB_infection_stimulated_BMDM+IL-13(aaMph)_without_Mtb_048hr_biol_rep1.CNhs11481.3584-170G3	IL13_mtb0_048hr_rep1
CNhs11559	macrophage_TB_infection_stimulated_BMDM+IL-13(aaMph)_without_Mtb_048hr_biol_rep2.CNhs11559.3656-171G3	IL13_mtb0_048hr_rep2
CNhs14307	macrophage_TB_infection_stimulated_BMDM+IL-13(aaMph)_without_Mtb_048hr_biol_rep3.CNhs14307.3731-172A4	IL13_mtb0_048hr_rep3
CNhs11482	macrophage_TB_infection_stimulated_BMDM+IL-13(aaMph)_without_Mtb_072hr_biol_rep1.CNhs11482.3585-170H3	IL13_mtb0_072hr_rep1
CNhs14308	macrophage_TB_infection_stimulated_BMDM+IL-13(aaMph)_without_Mtb_072hr_biol_rep3.CNhs14308.3732-172B4	IL13_mtb0_072hr_rep3
CNhs11527	macrophage_TB_infection_stimulated_BMDM+IL-4(aaMph)_with_Mtb_028hr(004h_after_stimulation)_biol_rep1.CNhs11527.3627-170E8	IL4_mtb1_028hr_rep1
CNhs11627	macrophage_TB_infection_stimulated_BMDM+IL-4(aaMph)_with_Mtb_028hr(004h_after_stimulation)_biol_rep2.CNhs11627.3699-171E8	IL4_mtb1_028hr_rep2
CNhs14367	macrophage_TB_infection_stimulated_BMDM+IL-4(aaMph)_with_Mtb_028hr(004h_after_stimulation)_biol_rep4.CNhs14367.3992-173B7	IL4_mtb1_028hr_rep4
CNhs11528	macrophage_TB_infection_stimulated_BMDM+IL-4(aaMph)_with_Mtb_036hr(012h_after_stimulation)_biol_rep1.CNhs11528.3628-170F8	IL4_mtb1_036hr_rep1
CNhs11628	macrophage_TB_infection_stimulated_BMDM+IL-4(aaMph)_with_Mtb_036hr(012h_after_stimulation)_biol_rep2.CNhs11628.3700-171F8	IL4_mtb1_036hr_rep2
CNhs14368	macrophage_TB_infection_stimulated_BMDM+IL-4(aaMph)_with_Mtb_036hr(012h_after_stimulation)_biol_rep4.CNhs14368.3993-173C7	IL4_mtb1_036hr_rep4
CNhs11529	macrophage_TB_infection_stimulated_BMDM+IL-4(aaMph)_with_Mtb_048hr(024h_after_stimulation)_biol_rep1.CNhs11529.3629-170G8	IL4_mtb1_048hr_rep1
CNhs11629	macrophage_TB_infection_stimulated_BMDM+IL-4(aaMph)_with_Mtb_048hr(024h_after_stimulation)_biol_rep2.CNhs11629.3701-171G8	IL4_mtb1_048hr_rep2
CNhs14369	macrophage_TB_infection_stimulated_BMDM+IL-4(aaMph)_with_Mtb_048hr(024h_after_stimulation)_biol_rep4.CNhs14369.3994-173D7	IL4_mtb1_048hr_rep4
CNhs11530	macrophage_TB_infection_stimulated_BMDM+IL-4(aaMph)_with_Mtb_072hr(048h_after_stimulation)_biol_rep1.CNhs11530.3630-170H8	IL4_mtb1_072hr_rep1
CNhs11630	macrophage_TB_infection_stimulated_BMDM+IL-4(aaMph)_with_Mtb_072hr(048h_after_stimulation)_biol_rep2.CNhs11630.3702-171H8	IL4_mtb1_072hr_rep2
CNhs14370	macrophage_TB_infection_stimulated_BMDM+IL-4(aaMph)_with_Mtb_072hr(048h_after_stimulation)_biol_rep4.CNhs14370.3995-173E7	IL4_mtb1_072hr_rep4
CNhs11494	macrophage_TB_infection_stimulated_BMDM+IL-4(aaMph)_without_Mtb_002hr_biol_rep1.CNhs11494.3597-170B5	IL4_mtb0_002hr_rep1
CNhs11655	macrophage_TB_infection_stimulated_BMDM+IL-4(aaMph)_without_Mtb_002hr_biol_rep3.CNhs11655.3744-172E5	IL4_mtb0_002hr_rep3
CNhs11495	macrophage_TB_infection_stimulated_BMDM+IL-4(aaMph)_without_Mtb_004hr_biol_rep1.CNhs11495.3598-170C5	IL4_mtb0_004hr_rep1
CNhs14259	macrophage_TB_infection_stimulated_BMDM+IL-4(aaMph)_without_Mtb_004hr_biol_rep3.CNhs14259.3745-172F5	IL4_mtb0_004hr_rep3
CNhs11496	macrophage_TB_infection_stimulated_BMDM+IL-4(aaMph)_without_Mtb_006hr_biol_rep1.CNhs11496.3599-170D5	IL4_mtb0_006hr_rep1
CNhs11574	macrophage_TB_infection_stimulated_BMDM+IL-4(aaMph)_without_Mtb_006hr_biol_rep2.CNhs11574.3671-171D5	IL4_mtb0_006hr_rep2
CNhs14260	macrophage_TB_infection_stimulated_BMDM+IL-4(aaMph)_without_Mtb_006hr_biol_rep3.CNhs14260.3746-172G5	IL4_mtb0_006hr_rep3
CNhs11497	macrophage_TB_infection_stimulated_BMDM+IL-4(aaMph)_without_Mtb_012hr_biol_rep1.CNhs11497.3600-170E5	IL4_mtb0_012hr_rep1
CNhs11575	macrophage_TB_infection_stimulated_BMDM+IL-4(aaMph)_without_Mtb_012hr_biol_rep2.CNhs11575.3672-171E5	IL4_mtb0_012hr_rep2
CNhs14261	macrophage_TB_infection_stimulated_BMDM+IL-4(aaMph)_without_Mtb_012hr_biol_rep3.CNhs14261.3747-172H5	IL4_mtb0_012hr_rep3
CNhs11498	macrophage_TB_infection_stimulated_BMDM+IL-4(aaMph)_without_Mtb_024hr_biol_rep1.CNhs11498.3601-170F5	IL4_mtb0_024hr_rep1
CNhs11576	macrophage_TB_infection_stimulated_BMDM+IL-4(aaMph)_without_Mtb_024hr_biol_rep2.CNhs11576.3673-171F5	IL4_mtb0_024hr_rep2
CNhs14262	macrophage_TB_infection_stimulated_BMDM+IL-4(aaMph)_without_Mtb_024hr_biol_rep3.CNhs14262.3748-172I5	IL4_mtb0_024hr_rep3
CNhs14346	macrophage_TB_infection_stimulated_BMDM+IL-4(aaMph)_without_Mtb_024hr_biol_rep4.CNhs14346.3971-173H4	IL4_mtb0_024hr_rep4
CNhs11502	macrophage_TB_infection_stimulated_BMDM+IL-4(aaMph)_without_Mtb_028hr_biol_rep1.CNhs11502.3602-170G5	IL4_mtb0_028hr_rep1
CNhs11577	macrophage_TB_infection_stimulated_BMDM+IL-4(aaMph)_without_Mtb_028hr_biol_rep2.CNhs11577.3674-171G5	IL4_mtb0_028hr_rep2
CNhs14263	macrophage_TB_infection_stimulated_BMDM+IL-4(aaMph)_without_Mtb_028hr_biol_rep3.CNhs14263.3749-172A6	IL4_mtb0_028hr_rep3
CNhs11503	macrophage_TB_infection_stimulated_BMDM+IL-4(aaMph)_without_Mtb_036hr_biol_rep1.CNhs11503.3603-170H5	IL4_mtb0_036hr_rep1
CNhs14264	macrophage_TB_infection_stimulated_BMDM+IL-4(aaMph)_without_Mtb_036hr_biol_rep3.CNhs14264.3750-172B6	IL4_mtb0_036hr_rep3
CNhs11504	macrophage_TB_infection_stimulated_BMDM+IL-4(aaMph)_without_Mtb_048hr_biol_rep1.CNhs11504.3604-170I5	IL4_mtb0_048hr_rep1
CNhs11579	macrophage_TB_infection_stimulated_BMDM+IL-4(aaMph)_without_Mtb_048hr_biol_rep2.CNhs11579.3676-171I5	IL4_mtb0_048hr_rep2
CNhs14265	macrophage_TB_infection_stimulated_BMDM+IL-4(aaMph)_without_Mtb_048hr_biol_rep3.CNhs14265.3751-172C6	IL4_mtb0_048hr_rep3
CNhs11505	macrophage_TB_infection_stimulated_BMDM+IL-4(aaMph)_without_Mtb_072hr_biol_rep1.CNhs11505.3605-170A6	IL4_mtb0_072hr_rep1
CNhs11580	macrophage_TB_infection_stimulated_BMDM+IL-4(aaMph)_without_Mtb_072hr_biol_rep2.CNhs11580.3677-171A6	IL4_mtb0_072hr_rep2
CNhs14266	macrophage_TB_infection_stimulated_BMDM+IL-4(aaMph)_without_Mtb_072hr_biol_rep3.CNhs14266.3752-172D6	IL4_mtb0_072hr_rep3
CNhs11522	macrophage_TB_infection_stimulated_BMDM+IL-4/IL-13(aaMph)_with_Mtb_028hr(004h_after_stimulation)_biol_rep1.CNhs11522.3622-170I7	IL4IL13_mtb1_028hr_rep1
CNhs11622	macrophage_TB_infection_stimulated_BMDM+IL-4/IL-13(aaMph)_with_Mtb_028hr(004h_after_stimulation)_biol_rep2.CNhs11622.3694-171I7	IL4IL13_mtb1_028hr_rep2
CNhs14362	macrophage_TB_infection_stimulated_BMDM+IL-4/IL-13(aaMph)_with_Mtb_028hr(004h_after_stimulation)_biol_rep4.CNhs14362.3987-173F6	IL4IL13_mtb1_028hr_rep4
CNhs11523	macrophage_TB_infection_stimulated_BMDM+IL-4/IL-13(aaMph)_with_Mtb_036hr(012h_after_stimulation)_biol_rep1.CNhs11523.3623-170A8	IL4IL13_mtb1_036hr_rep1
CNhs11623	macrophage_TB_infection_stimulated_BMDM+IL-4/IL-13(aaMph)_with_Mtb_036hr(012h_after_stimulation)_biol_rep2.CNhs11623.3695-171A8	IL4IL13_mtb1_036hr_rep2
CNhs14363	macrophage_TB_infection_stimulated_BMDM+IL-4/IL-13(aaMph)_with_Mtb_036hr(012h_after_stimulation)_biol_rep4.CNhs14363.3988-173G6	IL4IL13_mtb1_036hr_rep4
CNhs11524	macrophage_TB_infection_stimulated_BMDM+IL-4/IL-13(aaMph)_with_Mtb_048hr(024h_after_stimulation)_biol_rep1.CNhs11524.3624-170B8	IL4IL13_mtb1_048hr_rep1
CNhs11624	macrophage_TB_infection_stimulated_BMDM+IL-4/IL-13(aaMph)_with_Mtb_048hr(024h_after_stimulation)_biol_rep2.CNhs11624.3696-171B8	IL4IL13_mtb1_048hr_rep2
CNhs14364	macrophage_TB_infection_stimulated_BMDM+IL-4/IL-13(aaMph)_with_Mtb_048hr(024h_after_stimulation)_biol_rep4.CNhs14364.3989-173H6	IL4IL13_mtb1_048hr_rep4
CNhs11525	macrophage_TB_infection_stimulated_BMDM+IL-4/IL-13(aaMph)_with_Mtb_072hr(048h_after_stimulation)_biol_rep1.CNhs11525.3625-170C8	IL4IL13_mtb1_072hr_rep1
CNhs11625	macrophage_TB_infection_stimulated_BMDM+IL-4/IL-13(aaMph)_with_Mtb_072hr(048h_after_stimulation)_biol_rep2.CNhs11625.3697-171C8	IL4IL13_mtb1_072hr_rep2
CNhs14365	macrophage_TB_infection_stimulated_BMDM+IL-4/IL-13(aaMph)_with_Mtb_072hr(048h_after_stimulation)_biol_rep4.CNhs14365.3990-173I6	IL4IL13_mtb1_072hr_rep4
CNhs11484	macrophage_TB_infection_stimulated_BMDM+IL-4/IL-13(aaMph)_without_Mtb_002hr_biol_rep1.CNhs11484.3587-170A4	IL4IL13_mtb0_002hr_rep1
CNhs11562	macrophage_TB_infection_stimulated_BMDM+IL-4/IL-13(aaMph)_without_Mtb_002hr_biol_rep2.CNhs11562.3659-171A4	IL4IL13_mtb0_002hr_rep2
CNhs11650	macrophage_TB_infection_stimulated_BMDM+IL-4/IL-13(aaMph)_without_Mtb_002hr_biol_rep3.CNhs11650.3734-172D4	IL4IL13_mtb0_002hr_rep3
CNhs11485	macrophage_TB_infection_stimulated_BMDM+IL-4/IL-13(aaMph)_without_Mtb_004hr_biol_rep1.CNhs11485.3588-170B4	IL4IL13_mtb0_004hr_rep1
CNhs11563	macrophage_TB_infection_stimulated_BMDM+IL-4/IL-13(aaMph)_without_Mtb_004hr_biol_rep2.CNhs11563.3660-171B4	IL4IL13_mtb0_004hr_rep2
CNhs11651	macrophage_TB_infection_stimulated_BMDM+IL-4/IL-13(aaMph)_without_Mtb_004hr_biol_rep3.CNhs11651.3735-172E4	IL4IL13_mtb0_004hr_rep3
CNhs11486	macrophage_TB_infection_stimulated_BMDM+IL-4/IL-13(aaMph)_without_Mtb_006hr_biol_rep1.CNhs11486.3589-170C4	IL4IL13_mtb0_006hr_rep1
CNhs11564	macrophage_TB_infection_stimulated_BMDM+IL-4/IL-13(aaMph)_without_Mtb_006hr_biol_rep2.CNhs11564.3661-171C4	IL4IL13_mtb0_006hr_rep2
CNhs11652	macrophage_TB_infection_stimulated_BMDM+IL-4/IL-13(aaMph)_without_Mtb_006hr_biol_rep3.CNhs11652.3736-172F4	IL4IL13_mtb0_006hr_rep3
CNhs11487	macrophage_TB_infection_stimulated_BMDM+IL-4/IL-13(aaMph)_without_Mtb_012hr_biol_rep1.CNhs11487.3590-170D4	IL4IL13_mtb0_012hr_rep1
CNhs11565	macrophage_TB_infection_stimulated_BMDM+IL-4/IL-13(aaMph)_without_Mtb_012hr_biol_rep2.CNhs11565.3662-171D4	IL4IL13_mtb0_012hr_rep2
CNhs11653	macrophage_TB_infection_stimulated_BMDM+IL-4/IL-13(aaMph)_without_Mtb_012hr_biol_rep3.CNhs11653.3737-172G4	IL4IL13_mtb0_012hr_rep3
CNhs11488	macrophage_TB_infection_stimulated_BMDM+IL-4/IL-13(aaMph)_without_Mtb_024hr_biol_rep1.CNhs11488.3591-170E4	IL4IL13_mtb0_024hr_rep1
CNhs11566	macrophage_TB_infection_stimulated_BMDM+IL-4/IL-13(aaMph)_without_Mtb_024hr_biol_rep2.CNhs11566.3663-171E4	IL4IL13_mtb0_024hr_rep2
CNhs11654	macrophage_TB_infection_stimulated_BMDM+IL-4/IL-13(aaMph)_without_Mtb_024hr_biol_rep3.CNhs11654.3738-172H4	IL4IL13_mtb0_024hr_rep3
CNhs14345	macrophage_TB_infection_stimulated_BMDM+IL-4/IL-13(aaMph)_without_Mtb_024hr_biol_rep4.CNhs14345.3970-173G4	IL4IL13_mtb0_024hr_rep4
CNhs11489	macrophage_TB_infection_stimulated_BMDM+IL-4/IL-13(aaMph)_without_Mtb_028hr_biol_rep1.CNhs11489.3592-170F4	IL4IL13_mtb0_028hr_rep1
CNhs11567	macrophage_TB_infection_stimulated_BMDM+IL-4/IL-13(aaMph)_without_Mtb_028hr_biol_rep2.CNhs11567.3664-171F4	IL4IL13_mtb0_028hr_rep2
CNhs14254	macrophage_TB_infection_stimulated_BMDM+IL-4/IL-13(aaMph)_without_Mtb_028hr_biol_rep3.CNhs14254.3739-172I4	IL4IL13_mtb0_028hr_rep3
CNhs11490	macrophage_TB_infection_stimulated_BMDM+IL-4/IL-13(aaMph)_without_Mtb_036hr_biol_rep1.CNhs11490.3593-170G4	IL4IL13_mtb0_036hr_rep1
CNhs11568	macrophage_TB_infection_stimulated_BMDM+IL-4/IL-13(aaMph)_without_Mtb_036hr_biol_rep2.CNhs11568.3665-171G4	IL4IL13_mtb0_036hr_rep2
CNhs14255	macrophage_TB_infection_stimulated_BMDM+IL-4/IL-13(aaMph)_without_Mtb_036hr_biol_rep3.CNhs14255.3740-172A5	IL4IL13_mtb0_036hr_rep3
CNhs11491	macrophage_TB_infection_stimulated_BMDM+IL-4/IL-13(aaMph)_without_Mtb_048hr_biol_rep1.CNhs11491.3594-170H4	IL4IL13_mtb0_048hr_rep1
CNhs11569	macrophage_TB_infection_stimulated_BMDM+IL-4/IL-13(aaMph)_without_Mtb_048hr_biol_rep2.CNhs11569.3666-171H4	IL4IL13_mtb0_048hr_rep2
CNhs14256	macrophage_TB_infection_stimulated_BMDM+IL-4/IL-13(aaMph)_without_Mtb_048hr_biol_rep3.CNhs14256.3741-172B5	IL4IL13_mtb0_048hr_rep3
CNhs11492	macrophage_TB_infection_stimulated_BMDM+IL-4/IL-13(aaMph)_without_Mtb_072hr_biol_rep1.CNhs11492.3595-170I4	IL4IL13_mtb0_072hr_rep1
CNhs11570	macrophage_TB_infection_stimulated_BMDM+IL-4/IL-13(aaMph)_without_Mtb_072hr_biol_rep2.CNhs11570.3667-171I4	IL4IL13_mtb0_072hr_rep2
CNhs14257	macrophage_TB_infection_stimulated_BMDM+IL-4/IL-13(aaMph)_without_Mtb_072hr_biol_rep3.CNhs14257.3742-172C5	IL4IL13_mtb0_072hr_rep3
CNhs11457	macrophage_bone_marrow_derived_pool1.CNhs11457.3560-170A1	nonst_mtb0_000hr_rep1
CNhs11532	macrophage_bone_marrow_derived_pool2.CNhs11532.3632-171A1	nonst_mtb0_000hr_rep2
CNhs11632	macrophage_bone_marrow_derived_pool3.CNhs11632.3704-172A1	nonst_mtb0_000hr_rep3

## Sheet: S2.744non-macroph_samples
accessory_axillary_lymph_node_adult.CNhs10475.1063-29H9
adrenal_gland_adult.CNhs10508.49-24D7
adrenal_gland_embryo_E14.CNhs11038.406-44C5
adrenal_gland_embryo_E16.CNhs11004.1254-43D6
adrenal_gland_embryo_E17.CNhs11043.1263-45I1
adrenal_gland_embryo_E18.CNhs11026.1262-18F5
adrenal_gland_neonate_N00.CNhs11191.1311-23C1
adrenal_gland_neonate_N25.CNhs11223.1377-27I3
amnion_adult_pregnant_day17.5.CNhs10488.583-22A8
aorta_adult.CNhs10498.46-23H1
Astrocytes_donor1.CNhs11915.11710-123B9
bone_(os_femoris)_adult.CNhs10483.56-12G2
bone_(os_femoris)_neonate_N02.CNhs11227.1985-43F5
bone_(os_femoris)_neonate_N16.CNhs11225.1525-43A6
bone_(os_femoris)_neonate_N20.CNhs11195.1350-25C3
CD326+_enterocyte_pool1.CNhs13542.11848-124I3
CD326+_enterocyte_pool2.CNhs13197.11849-124I4
CD326++_enterocyte_isolated_from_mice_treated_with_RANKL_day03_pool2.CNhs13210.11853-124I8
CD4+CD25-CD44-_naive_conventional_T_cells_antiCD3_CD28_stimulation_06hr_pool1_(C57BL_6J).CNhs13218.11815-124E6
CD4+CD25-CD44-_naive_conventional_T_cells_antiCD3_CD28_stimulation_06hr_pool2_(Balb_cAJcl).CNhs13225.11819-124F1
CD4+CD25-CD44-_naive_conventional_T_cells_PMA_and_ionomycin_stimulation_02hr_pool1_(C57BL_6J).CNhs13219.11816-124E7
CD4+CD25-CD44-_naive_conventional_T_cells_PMA_and_ionomycin_stimulation_02hr_pool2_(Balb_cAJcl).CNhs13226.11820-124F2
CD4+CD25-CD44-_naive_conventional_T_cells_pool1_(C57BL_6J).CNhs13217.11813-124E4
CD4+CD25-CD44-_naive_conventional_T_cells_pool2_(Balb_cAJcl).CNhs13220.11817-124E8
CD4+CD25+_regulatory_T_cells_antiCD3_CD28_stimulation_06hr_pool1_(BalbcA).CNhs14158.11943-126A8
CD4+CD25+_regulatory_T_cells_antiCD3_CD28_stimulation_06hr_pool1_(C57BL_6J).CNhs14159.11944-126A9
CD4+CD25+_regulatory_T_cells_PMA_and_ionomycin_stimulation_02hr_pool1_(BalbcA).CNhs14160.11946-126B2
CD4+CD25+_regulatory_T_cells_PMA_and_ionomycin_stimulation_02hr_pool1_(C57BL_6J).CNhs14142.11945-126B1
CD4+CD25+_regulatory_T_cells_pool1_(C57BL_6J).CNhs13913.11814-124E5
CD4+CD25+_regulatory_T_cells_pool2_(Balb_cAJcl).CNhs13221.11818-124E9
CD41+_megakaryocyte_cancer_donor1.CNhs13079.11774-124A1
CD41+_megakaryocyte_cancer_donor2.CNhs13213.11776-124A3
CD41+_megakaryocyte_cancer_donor3.CNhs13506.11778-124A5
CD41+_megakaryocyte_control_donor1.CNhs13212.11775-124A2
CD41+_megakaryocyte_control_donor2.CNhs13214.11777-124A4
CD41+_megakaryocyte_control_donor3.CNhs13201.11779-124A6
cecum_adult.CNhs10467.37-13H4
cerebellar_granule_cells_embryo_E13_biol_rep1_(E13R1).CNhs14143.13532-145G4
cerebellar_granule_cells_embryo_E13_biol_rep2_(E13R2).CNhs14144.13533-145G5
cerebellar_granule_cells_embryo_E13_biol_rep3_(E13R3).CNhs14146.13534-145G6
cerebellar_granule_cells_embryo_E15_biol_rep1_(E15R1).CNhs14162.13535-145G7
cerebellar_granule_cells_embryo_E15_biol_rep2_(E15R2).CNhs14163.13536-145G8
cerebellar_granule_cells_embryo_E15_biol_rep3_(E15R3).CNhs14164.13537-145G9
cerebellar_granule_cells_embryo_E18_biol_rep1_(E18R1).CNhs14165.13538-145H1
cerebellar_granule_cells_embryo_E18_biol_rep2_(E18R2).CNhs14166.13539-145H2
cerebellar_granule_cells_embryo_E18_biol_rep3_(E13R3).CNhs14167.13540-145H3
cerebellum_adult.CNhs10494.15-8B2
cerebellum_embryo_E11_biol_rep1_(E11R1).CNhs12956.10114-102E6
cerebellum_embryo_E11_biol_rep2_(E11R2).CNhs13002.10126-102F9
cerebellum_embryo_E11_biol_rep3_(E11R3).CNhs13014.10138-102H3
cerebellum_embryo_E12_biol_rep1_(E12R1).CNhs12957.10115-102E7
cerebellum_embryo_E12_biol_rep2_(E12R2).CNhs13003.10127-102G1
cerebellum_embryo_E12_biol_rep3_(E12R3).CNhs13015.10139-102H4
cerebellum_embryo_E13_biol_rep1_(E13R1).CNhs12958.10116-102E8
cerebellum_embryo_E13_biol_rep2_(E13R2).CNhs13004.10128-102G2
cerebellum_embryo_E13_biol_rep3_(E13R3).CNhs13016.10140-102H5
cerebellum_embryo_E14_biol_rep1_(E14R1).CNhs12960.10117-102E9
cerebellum_embryo_E14_biol_rep2_(E14R2).CNhs13005.10129-102G3
cerebellum_embryo_E14_biol_rep3_(E14R3).CNhs13017.10141-102H6
cerebellum_embryo_E15_biol_rep1_(E15R1).CNhs12961.10118-102F1
cerebellum_embryo_E15_biol_rep2_(E15R2).CNhs13006.10130-102G4
cerebellum_embryo_E15_biol_rep3_(E15R3).CNhs13018.10142-102H7
cerebellum_embryo_E16_biol_rep1_(E16R1).CNhs13000.10119-102F2
cerebellum_embryo_E16_biol_rep2_(E16R2).CNhs13007.10131-102G5
cerebellum_embryo_E16_biol_rep3_(E16R3).CNhs13019.10143-102H8
cerebellum_embryo_E17_biol_rep1_(E17R1).CNhs12818.10120-102F3
cerebellum_embryo_E17_biol_rep2_(E17R2).CNhs13008.10132-102G6
cerebellum_embryo_E17_biol_rep3_(E17R3).CNhs13020.10144-102H9
cerebellum_embryo_E18_biol_rep1_(E18R1).CNhs12962.10121-102F4
cerebellum_embryo_E18_biol_rep2_(E18R2).CNhs13009.10133-102G7
cerebellum_embryo_E18_biol_rep3_(E18R3).CNhs13021.10145-102I1
cerebellum_neonate_N00_biol_rep1_(P0R1).CNhs12963.10122-102F5
cerebellum_neonate_N00_biol_rep2_(P0R2).CNhs13010.10134-102G8
cerebellum_neonate_N00_biol_rep3_(P0R3).CNhs13022.10146-102I2
cerebellum_neonate_N03_biol_rep1_(P3R1).CNhs13001.10123-102F6
cerebellum_neonate_N03_biol_rep2_(P3R2).CNhs13011.10135-102G9
cerebellum_neonate_N03_biol_rep3_(P3R3).CNhs13024.10147-102I3
cerebellum_neonate_N06_biol_rep1_(P6R1).CNhs12819.10124-102F7
cerebellum_neonate_N06_biol_rep2_(P6R2).CNhs13012.10136-102H1
cerebellum_neonate_N06_biol_rep3_(P6R3).CNhs13025.10148-102I4
cerebellum_neonate_N09_biol_rep1_(P9R1).CNhs12820.10125-102F8
cerebellum_neonate_N09_biol_rep2_(P9R2).CNhs13013.10137-102H2
cerebellum_neonate_N09_biol_rep3_(P9R3).CNhs13026.10149-102I5
cerebellum_neonate_N30.CNhs11135.1395-42I2
Clontech_Mouse_Universal_Reference_Total_RNA_pool1.CNhs10609.10001-101A3
colon_adult.CNhs10468.36-18H7
corpora_quadrigemina_adult.CNhs10501.16-22A4
corpus_striatum_adult.CNhs10487.19-21D8
corpus_striatum_neonate_N00.CNhs11226.630-43F1
cortex_adult.CNhs10473.12-14D5
cortex_neonate_N30.CNhs11107.1392-42F2
diencephalon_adult.CNhs10482.20-12F2
diencephalon_neonate_N30.CNhs11201.1388-42B2
EBF_KO_HPCs_induced_to_T_cell_00hr00min_biol_rep1.CNhs11058.12972-138H2
EBF_KO_HPCs_induced_to_T_cell_00hr00min_biol_rep2.CNhs12980.12988-138I9
EBF_KO_HPCs_induced_to_T_cell_00hr00min_biol_rep3.CNhs13687.13004-139B7
EBF_KO_HPCs_induced_to_T_cell_00hr30min_biol_rep1.CNhs12231.12973-138H3
EBF_KO_HPCs_induced_to_T_cell_00hr30min_biol_rep2.CNhs12981.12989-139A1
EBF_KO_HPCs_induced_to_T_cell_00hr30min_biol_rep3.CNhs13688.13005-139B8
EBF_KO_HPCs_induced_to_T_cell_01hr_biol_rep1.CNhs12232.12974-138H4
EBF_KO_HPCs_induced_to_T_cell_01hr_biol_rep2.CNhs12982.12990-139A2
EBF_KO_HPCs_induced_to_T_cell_01hr_biol_rep3.CNhs13689.13006-139B9
EBF_KO_HPCs_induced_to_T_cell_02hr_biol_rep1.CNhs12233.12975-138H5
EBF_KO_HPCs_induced_to_T_cell_02hr_biol_rep2.CNhs12984.12991-139A3
EBF_KO_HPCs_induced_to_T_cell_02hr_biol_rep3.CNhs13690.13007-139C1
EBF_KO_HPCs_induced_to_T_cell_04hr_biol_rep1.CNhs12234.12976-138H6
EBF_KO_HPCs_induced_to_T_cell_04hr_biol_rep2.CNhs12985.12992-139A4
EBF_KO_HPCs_induced_to_T_cell_04hr_biol_rep3.CNhs13691.13008-139C2
EBF_KO_HPCs_induced_to_T_cell_06hr_biol_rep1.CNhs12235.12977-138H7
EBF_KO_HPCs_induced_to_T_cell_06hr_biol_rep2.CNhs12986.12993-139A5
EBF_KO_HPCs_induced_to_T_cell_06hr_biol_rep3.CNhs13587.13009-139C3
EBF_KO_HPCs_induced_to_T_cell_08hr_biol_rep1.CNhs12236.12978-138H8
EBF_KO_HPCs_induced_to_T_cell_08hr_biol_rep2.CNhs12987.12994-139A6
EBF_KO_HPCs_induced_to_T_cell_08hr_biol_rep3.CNhs13588.13010-139C4
EBF_KO_HPCs_induced_to_T_cell_10hr_biol_rep1.CNhs12237.12979-138H9
EBF_KO_HPCs_induced_to_T_cell_10hr_biol_rep2.CNhs12988.12995-139A7
EBF_KO_HPCs_induced_to_T_cell_10hr_biol_rep3.CNhs13589.13011-139C5
EBF_KO_HPCs_induced_to_T_cell_12hr_biol_rep1.CNhs12238.12980-138I1
EBF_KO_HPCs_induced_to_T_cell_12hr_biol_rep2.CNhs12989.12996-139A8
EBF_KO_HPCs_induced_to_T_cell_12hr_biol_rep3.CNhs13590.13012-139C6
EBF_KO_HPCs_induced_to_T_cell_24hr_biol_rep1.CNhs12239.12981-138I2
EBF_KO_HPCs_induced_to_T_cell_24hr_biol_rep2.CNhs12990.12997-139A9
EBF_KO_HPCs_induced_to_T_cell_24hr_biol_rep3.CNhs13591.13013-139C7
EBF_KO_HPCs_induced_to_T_cell_day02_biol_rep1.CNhs12240.12982-138I3
EBF_KO_HPCs_induced_to_T_cell_day02_biol_rep2.CNhs12991.12998-139B1
EBF_KO_HPCs_induced_to_T_cell_day02_biol_rep3.CNhs13592.13014-139C8
EBF_KO_HPCs_induced_to_T_cell_day03_biol_rep1.CNhs11059.12983-138I4
EBF_KO_HPCs_induced_to_T_cell_day03_biol_rep2.CNhs13684.12999-139B2
EBF_KO_HPCs_induced_to_T_cell_day03_biol_rep3.CNhs13593.13015-139C9
EBF_KO_HPCs_induced_to_T_cell_day04_biol_rep1.CNhs12241.12984-138I5
EBF_KO_HPCs_induced_to_T_cell_day04_biol_rep2.CNhs13686.13000-139B3
EBF_KO_HPCs_induced_to_T_cell_day04_biol_rep3.CNhs13595.13016-139D1
EBF_KO_HPCs_induced_to_T_cell_day05_biol_rep1.CNhs12242.12985-138I6
EBF_KO_HPCs_induced_to_T_cell_day05_biol_rep2.CNhs12992.13001-139B4
EBF_KO_HPCs_induced_to_T_cell_day05_biol_rep3.CNhs13596.13017-139D2
EBF_KO_HPCs_induced_to_T_cell_day06_biol_rep1.CNhs11060.12986-138I7
EBF_KO_HPCs_induced_to_T_cell_day06_biol_rep2.CNhs12993.13002-139B5
EBF_KO_HPCs_induced_to_T_cell_day06_biol_rep3.CNhs13597.13018-139D3
epididymis_adult.CNhs10490.58-23B2
epididymis_and_seminiferous_tubule_neonate_N00.CNhs11218.1310-23B1
epididymis_and_seminiferous_tubule_neonate_N30.CNhs11199.1387-42A2
ES-46C_derived_epistem_cells_biol_rep1.CNhs14123.14375-156B1
ES-46C_derived_epistem_cells_biol_rep2.CNhs14124.14376-156B2
ES-46C_derived_epistem_cells_biol_rep3.CNhs14125.14377-156B3
ES-46C_derived_epistem_cells_neuronal_differentiation_day05_biol_rep1.CNhs14126.14378-156B4
ES-46C_derived_epistem_cells_neuronal_differentiation_day14_biol_rep1.CNhs14127.14379-156B5
ES-46C_embryonic_stem_cells_neuronal_differentiation_day00_biol_rep1.CNhs14104.14357-155I1
ES-46C_embryonic_stem_cells_neuronal_differentiation_day00_biol_rep2.CNhs14109.14362-155I6
ES-46C_embryonic_stem_cells_neuronal_differentiation_day01_biol_rep1.CNhs14105.14358-155I2
ES-46C_embryonic_stem_cells_neuronal_differentiation_day01_biol_rep2.CNhs14110.14363-155I7
ES-46C_embryonic_stem_cells_neuronal_differentiation_day02_biol_rep1.CNhs14106.14359-155I3
ES-46C_embryonic_stem_cells_neuronal_differentiation_day02_biol_rep2.CNhs14111.14364-155I8
ES-46C_embryonic_stem_cells_neuronal_differentiation_day03_biol_rep1.CNhs14107.14360-155I4
ES-46C_embryonic_stem_cells_neuronal_differentiation_day03_biol_rep2.CNhs14112.14365-155I9
ES-46C_embryonic_stem_cells_neuronal_differentiation_day04_biol_rep1.CNhs14108.14361-155I5
ES-46C_embryonic_stem_cells_neuronal_differentiation_day04_biol_rep2.CNhs14113.14366-156A1
ES-Ert2_embryonic_stem_cells_tamoxifen_treated_48hr_biol_rep1.CNhs14101.14354-155H7
ES-Ert2_embryonic_stem_cells_tamoxifen_treated_48hr_biol_rep2.CNhs14102.14355-155H8
ES-Ert2_embryonic_stem_cells_tamoxifen_treated_48hr_biol_rep3.CNhs14103.14356-155H9
ES-Ert2_embryonic_stem_cells_untreated_control_48hr_biol_rep1.CNhs14098.14351-155H4
ES-Ert2_embryonic_stem_cells_untreated_control_48hr_biol_rep2.CNhs14099.14352-155H5
ES-Ert2_embryonic_stem_cells_untreated_control_48hr_biol_rep3.CNhs14100.14353-155H6
ES-OS25_embryonic_stem_cells_aminitin_treatment_for_7hr_biol_rep1.CNhs14094.14348-155H1
ES-OS25_embryonic_stem_cells_aminitin_treatment_for_7hr_biol_rep2.CNhs14095.14349-155H2
ES-OS25_embryonic_stem_cells_aminitin_treatment_for_7hr_biol_rep3.CNhs14097.14350-155H3
ES-OS25_embryonic_stem_cells_DMSO_control_biol_rep1.CNhs14085.14339-155G1
ES-OS25_embryonic_stem_cells_DMSO_control_biol_rep2.CNhs14086.14340-155G2
ES-OS25_embryonic_stem_cells_DMSO_control_biol_rep3.CNhs14087.14341-155G3
ES-OS25_embryonic_stem_cells_flavopiridol_treatment_01hr_biol_rep1.CNhs14088.14342-155G4
ES-OS25_embryonic_stem_cells_flavopiridol_treatment_01hr_biol_rep2.CNhs14089.14343-155G5
ES-OS25_embryonic_stem_cells_flavopiridol_treatment_01hr_biol_rep3.CNhs14090.14344-155G6
ES-OS25_embryonic_stem_cells_KD_for_exosomal_component_EXOSC3_biol_rep1.CNhs14118.14371-156A6
ES-OS25_embryonic_stem_cells_KD_for_exosomal_component_EXOSC3_biol_rep2.CNhs14119.14372-156A7
ES-OS25_embryonic_stem_cells_KD_for_exosomal_component_EXOSC5_biol_rep1.CNhs14121.14373-156A8
ES-OS25_embryonic_stem_cells_KD_for_exosomal_component_EXOSC5_biol_rep2.CNhs14122.14374-156A9
ES-OS25_embryonic_stem_cells_scrambled_siRNA_control_biol_rep1.CNhs14116.14369-156A4
ES-OS25_embryonic_stem_cells_scrambled_siRNA_control_biol_rep2.CNhs14117.14370-156A5
ES-OS25_embryonic_stem_cells_untreated_control_biol_rep1.CNhs14091.14345-155G7
ES-OS25_embryonic_stem_cells_untreated_control_biol_rep2.CNhs14092.14346-155G8
ES-OS25_embryonic_stem_cells_untreated_control_biol_rep3.CNhs14093.14347-155G9
ES-OS25_embryonic_stem_cells_untreated_siRNA_control_biol_rep1.CNhs14114.14367-156A2
ES-OS25_embryonic_stem_cells_untreated_siRNA_control_biol_rep2.CNhs14115.14368-156A3
eyeball_adult.CNhs10484.31-12G4
eyeball_embryo_E12.CNhs11016.345-16C6
eyeball_embryo_E14.CNhs10521.399-16E2
eyeball_embryo_E15.CNhs10593.426-16C9
eyeball_embryo_E17.CNhs11023.1261-18D4
eyeball_neonate_N00.CNhs11207.633-15C6
eyeball_neonate_N01.CNhs11140.1532-43E7
eyeball_neonate_N02.CNhs11205.1551-44G8
eyeball_neonate_N16.CNhs11188.777-19A2
Follicle_Associated_Epithelium_pool2.CNhs13211.10262-104D1
Follicle_Associated_Epithelium_pool3.CNhs13200.10263-104D2
forelimb_embryo_E11.CNhs10596.335-25E2
forelimb_embryo_E12.CNhs10600.359-14H2
forelimb_embryo_E13.CNhs10589.384-1E2
forelimb_embryo_E14.CNhs10577.413-26A8
forelimb_embryo_E15.CNhs11007.437-20E7
forelimb_embryo_E17.CNhs10598.1517-43C4
forelimb_embryo_E18.CNhs11008.1520-43B5
gonad_embryo_E13.CNhs11044.1564-45I6
heart_embryo_E11.CNhs10586.331-24E9
heart_embryo_E12.CNhs11015.353-12F5
heart_embryo_E13.CNhs11013.376-3I9
heart_embryo_E14.CNhs10597.403-26D4
heart_embryo_E15.CNhs11017.431-16C8
heart_embryo_E16.CNhs11021.457-17C6
heart_embryo_E17.CNhs11025.479-18E5
heart_embryo_E18.CNhs11030.1283-20G3
heart_neonate_N00.CNhs11213.639-21E3
heart_neonate_N03.CNhs11221.1349-25I2
heart_neonate_N10.CNhs11118.749-24G1
heart_neonate_N16.CNhs11209.782-15G1
heart_neonate_N20.CNhs11127.821-26I6
heart_neonate_N25.CNhs11196.1351-25D3
heart_neonate_N30.CNhs11202.1390-42D2
hematopoietic_stem_cell_bone_marrow_derived_adult_2years.CNhs14157.11958-126C5
hematopoietic_stem_cell_bone_marrow_derived_newborn_2-3months.CNhs14156.11957-126C4
hematopoietic_stem_cell_fetal_liver_derived_embryo_E12.5.CNhs14153.11953-126B9
hematopoietic_stem_cell_fetal_liver_derived_embryo_E14.5.CNhs14154.11954-126C1
hematopoietic_stem_cell_fetal_liver_derived_embryo_E19.5.CNhs14155.11955-126C2
hematopoietic_stem_cell_placenta_derived_embryo_E10.5.CNhs14150.11950-126B6
hematopoietic_stem_cell_placenta_derived_embryo_E11.5.CNhs14152.11952-126B8
hematopoietic_stem_cellaorta-gonad-mesonephros_(AGM)_region_derived_embryo_E11.5.CNhs14151.11951-126B7
hepatocytes_partial_hepatectomy_02hr_biol_rep1.CNhs14450.13583-146D1
hepatocytes_partial_hepatectomy_02hr_biol_rep2.CNhs14451.13584-146D2
hepatocytes_partial_hepatectomy_02hr_biol_rep3.CNhs14452.13585-146D3
hepatocytes_partial_hepatectomy_30hr_biol_rep1.CNhs14453.13586-146D4
hepatocytes_partial_hepatectomy_30hr_biol_rep2.CNhs14454.13587-146D5
hepatocytes_partial_hepatectomy_30hr_biol_rep3.CNhs14455.13588-146D6
hepatocytes_partial_hepatectomy_48hr_biol_rep1.CNhs14456.13589-146D7
hepatocytes_partial_hepatectomy_48hr_biol_rep2.CNhs14458.13590-146D8
hepatocytes_partial_hepatectomy_48hr_biol_rep3.CNhs14459.13591-146D9
hepatocytes_partial_hepatectomy_week01_biol_rep1.CNhs14460.13592-146E1
hepatocytes_partial_hepatectomy_week01_biol_rep2.CNhs14461.13593-146E2
hepatocytes_partial_hepatectomy_week01_biol_rep3.CNhs14462.13594-146E3
hepatocytes_sham_operation_biol_rep1.CNhs14447.13580-146C7
hepatocytes_sham_operation_biol_rep2.CNhs14448.13581-146C8
hepatocytes_sham_operation_biol_rep3.CNhs14449.13582-146C9
hippocampus_adult.CNhs10478.13-16E8
hippocampus_neonate_N00.CNhs11228.627-43G1
Ileum_epithelium_pool1.CNhs13199.10252-104B9
Inner_ear_stem_cells_1st_generation_stem_cells_pool1.CNhs11929.12215-129E1
intestinal_mucosa_adult.CNhs10506.860-29I3
intestine_adult.CNhs10496.178-9A3
intestine_embryo_E12.CNhs11019.1251-16I5
intestine_embryo_E13.CNhs11010.381-16D5
intestine_embryo_E15.CNhs10602.976-16D8
intestine_embryo_E16.CNhs10585.463-22H4
intestine_embryo_E17.CNhs10582.482-18D3
intestine_embryo_E18.CNhs10526.1289-20F7
intestine_neonate_N00.CNhs11126.644-26D1
intestine_neonate_N01.CNhs11192.1322-23E9
intestine_neonate_N06.CNhs11102.688-20B8
intestine_neonate_N07.CNhs11095.720-20F2
intestine_neonate_N10.CNhs11098.755-23A5
intestine_neonate_N20.CNhs11187.827-18D1
intestine_neonate_N25.CNhs11121.1352-25E3
intestine_neonate_N30.CNhs11131.1384-42G1
J2E_erythroblastic_leukemia_response_to_erythropoietin_00hr00min_biol_rep1.CNhs12449.13063-139I3
J2E_erythroblastic_leukemia_response_to_erythropoietin_00hr00min_biol_rep2.CNhs12668.13129-140G6
J2E_erythroblastic_leukemia_response_to_erythropoietin_00hr00min_biol_rep3_tech_rep1.CNhs12770.13195-141E9
J2E_erythroblastic_leukemia_response_to_erythropoietin_00hr00min_biol_rep3_tech_rep2.CNhs14547.13195-141E9
J2E_erythroblastic_leukemia_response_to_erythropoietin_00hr15min_biol_rep1.CNhs12644.13064-139I4
J2E_erythroblastic_leukemia_response_to_erythropoietin_00hr15min_biol_rep2.CNhs12669.13130-140G7
J2E_erythroblastic_leukemia_response_to_erythropoietin_00hr15min_biol_rep3.CNhs12771.13196-141F1
J2E_erythroblastic_leukemia_response_to_erythropoietin_00hr30min_biol_rep1.CNhs12645.13065-139I5
J2E_erythroblastic_leukemia_response_to_erythropoietin_00hr30min_biol_rep2_tech_rep1.CNhs12670.13131-140G8
J2E_erythroblastic_leukemia_response_to_erythropoietin_00hr30min_biol_rep2_tech_rep2.CNhs14544.13131-140G8
J2E_erythroblastic_leukemia_response_to_erythropoietin_00hr30min_biol_rep3.CNhs12772.13197-141F2
J2E_erythroblastic_leukemia_response_to_erythropoietin_00hr45min_biol_rep1.CNhs12646.13066-139I6
J2E_erythroblastic_leukemia_response_to_erythropoietin_00hr45min_biol_rep2.CNhs12671.13132-140G9
J2E_erythroblastic_leukemia_response_to_erythropoietin_00hr45min_biol_rep3.CNhs12773.13198-141F3
J2E_erythroblastic_leukemia_response_to_erythropoietin_01hr00min_biol_rep1.CNhs12647.13067-139I7
J2E_erythroblastic_leukemia_response_to_erythropoietin_01hr00min_biol_rep2.CNhs12672.13133-140H1
J2E_erythroblastic_leukemia_response_to_erythropoietin_01hr00min_biol_rep3.CNhs12774.13199-141F4
J2E_erythroblastic_leukemia_response_to_erythropoietin_01hr20min_biol_rep1.CNhs12648.13068-139I8
J2E_erythroblastic_leukemia_response_to_erythropoietin_01hr20min_biol_rep2.CNhs12673.13134-140H2
J2E_erythroblastic_leukemia_response_to_erythropoietin_01hr20min_biol_rep3.CNhs12775.13200-141F5
J2E_erythroblastic_leukemia_response_to_erythropoietin_01hr40min_biol_rep1.CNhs12649.13069-139I9
J2E_erythroblastic_leukemia_response_to_erythropoietin_01hr40min_biol_rep2.CNhs12674.13135-140H3
J2E_erythroblastic_leukemia_response_to_erythropoietin_01hr40min_biol_rep3.CNhs12776.13201-141F6
J2E_erythroblastic_leukemia_response_to_erythropoietin_02hr00min_biol_rep1.CNhs12650.13070-140A1
J2E_erythroblastic_leukemia_response_to_erythropoietin_02hr00min_biol_rep2.CNhs12675.13136-140H4
J2E_erythroblastic_leukemia_response_to_erythropoietin_02hr00min_biol_rep3_tech_rep1.CNhs12777.13202-141F7
J2E_erythroblastic_leukemia_response_to_erythropoietin_02hr00min_biol_rep3_tech_rep2.CNhs14548.13202-141F7
J2E_erythroblastic_leukemia_response_to_erythropoietin_02hr30min_biol_rep1.CNhs12651.13071-140A2
J2E_erythroblastic_leukemia_response_to_erythropoietin_02hr30min_biol_rep2.CNhs12676.13137-140H5
J2E_erythroblastic_leukemia_response_to_erythropoietin_02hr30min_biol_rep3.CNhs12778.13203-141F8
J2E_erythroblastic_leukemia_response_to_erythropoietin_03hr00min_biol_rep1.CNhs12450.13072-140A3
J2E_erythroblastic_leukemia_response_to_erythropoietin_03hr00min_biol_rep2.CNhs12677.13138-140H6
J2E_erythroblastic_leukemia_response_to_erythropoietin_03hr00min_biol_rep3.CNhs12779.13204-141F9
J2E_erythroblastic_leukemia_response_to_erythropoietin_03hr30min_biol_rep1.CNhs12451.13073-140A4
J2E_erythroblastic_leukemia_response_to_erythropoietin_03hr30min_biol_rep2.CNhs12678.13139-140H7
J2E_erythroblastic_leukemia_response_to_erythropoietin_03hr30min_biol_rep3.CNhs12780.13205-141G1
J2E_erythroblastic_leukemia_response_to_erythropoietin_04hr_biol_rep1.CNhs12452.13074-140A5
J2E_erythroblastic_leukemia_response_to_erythropoietin_04hr_biol_rep2.CNhs12679.13140-140H8
J2E_erythroblastic_leukemia_response_to_erythropoietin_04hr_biol_rep3.CNhs12781.13206-141G2
J2E_erythroblastic_leukemia_response_to_erythropoietin_06hr_biol_rep1.CNhs12453.13075-140A6
J2E_erythroblastic_leukemia_response_to_erythropoietin_06hr_biol_rep2.CNhs12680.13141-140H9
J2E_erythroblastic_leukemia_response_to_erythropoietin_06hr_biol_rep3.CNhs12782.13207-141G3
J2E_erythroblastic_leukemia_response_to_erythropoietin_12hr_biol_rep1.CNhs12454.13076-140A7
J2E_erythroblastic_leukemia_response_to_erythropoietin_12hr_biol_rep2_tech_rep1.CNhs12681.13142-140I1
J2E_erythroblastic_leukemia_response_to_erythropoietin_12hr_biol_rep2_tech_rep2.CNhs14546.13142-140I1
J2E_erythroblastic_leukemia_response_to_erythropoietin_12hr_biol_rep3.CNhs12783.13208-141G4
J2E_erythroblastic_leukemia_response_to_erythropoietin_24hr_biol_rep1.CNhs12455.13077-140A8
J2E_erythroblastic_leukemia_response_to_erythropoietin_24hr_biol_rep2.CNhs12682.13143-140I2
J2E_erythroblastic_leukemia_response_to_erythropoietin_24hr_biol_rep3.CNhs12784.13209-141G5
J2E_erythroblastic_leukemia_response_to_erythropoietin_48hr_biol_rep1.CNhs12456.13078-140A9
J2E_erythroblastic_leukemia_response_to_erythropoietin_48hr_biol_rep2.CNhs12683.13144-140I3
J2E_erythroblastic_leukemia_response_to_erythropoietin_48hr_biol_rep3.CNhs12785.13210-141G6
kidney_embryo_E14.CNhs10606.411-4I9
kidney_embryo_E15.CNhs10997.434-16F8
kidney_embryo_E16.CNhs10584.464-22A5
kidney_embryo_E17.CNhs11028.483-18I2
kidney_embryo_E18.CNhs11001.1288-20C7
kidney_neonate_N00.CNhs11214.646-21G7
kidney_neonate_N10.CNhs11206.758-6D5
kidney_neonate_N20.CNhs11113.832-19I1
kidney_neonate_N25.CNhs11122.1353-25F3
kidney_neonate_N30.CNhs11203.1385-42H1
liver_adult_pregnant_day01.CNhs10466.508-5B2
liver_embryo_E12.CNhs10601.355-15F8
liver_embryo_E13.CNhs10524.378-3H6
liver_embryo_E14.CNhs10594.409-16E1
liver_embryo_E15.CNhs10520.433-16D7
liver_embryo_E16.CNhs10523.462-17F5
liver_embryo_E17.CNhs10510.481-18A3
liver_embryo_E18.CNhs10579.499-43G4
liver_neonate_N00.CNhs11117.641-24F4
liver_neonate_N03.CNhs11123.1345-25G2
liver_neonate_N06.CNhs11101.684-20A8
liver_neonate_N07.CNhs11103.716-20H2
liver_neonate_N10.CNhs11115.751-24B9
liver_neonate_N20.CNhs11220.823-25A3
liver_neonate_N25.CNhs11198.1368-26H1
liver_neonate_N30.CNhs11106.1382-42D1
lung_adult.CNhs10474.28-22B1
lung_embryo_E12.CNhs10522.354-16G2
lung_embryo_E14.CNhs10604.404-26F8
lung_embryo_E15.CNhs11020.432-17C5
lung_embryo_E16.CNhs10998.458-17B6
lung_embryo_E17.CNhs10605.480-44A6
lung_embryo_E18.CNhs10583.1287-20I6
lung_neonate_N00.CNhs11224.640-42C6
lung_neonate_N06.CNhs11212.683-20E5
lung_neonate_N07.CNhs11111.715-19A3
lung_neonate_N10.CNhs11219.750-23E6
lung_neonate_N20.CNhs11109.822-18A4
lung_neonate_N25.CNhs11119.1359-25C7
lung_neonate_N30.CNhs11133.1394-42H2
mammary_gland_adult_lactating_day02.CNhs10480.595-22B6
mammary_gland_adult_pregnant_day19.CNhs10476.588-5H2
medulla_oblongata_adult.CNhs10477.17-12C2
medulla_oblongata_neonate_N30.CNhs11200.1396-42A3
Mesoderm_embryo_E8.5.CNhs14148.11947-126B3
Mouse_Aortic_Smooth_Muscle_cells_-_differentiated_biol_rep1.CNhs11055.11484-119D8
Mouse_Aortic_Smooth_Muscle_cells_-_differentiated_biol_rep2.CNhs11056.11485-119D9
Mouse_Aortic_Smooth_Muscle_cells_donor1.CNhs11297.11299-117B3
Mouse_Astrocytes_-_cerebellar_donor1.CNhs13077.11708-123B7
Mouse_Astrocytes_-_cerebellar_donor2.CNhs12076.11550-120C2
Mouse_Astrocytes_-_hippocampus_donor1.CNhs12129.11709-123B8
Mouse_Astrocytes_-_hippocampus_donor2.CNhs12077.11551-120C3
Mouse_Astrocytes_-_hippocampus_donor3.CNhs12106.11632-122C3
Mouse_Astrocytes_donor2.CNhs12078.11552-120C4
Mouse_Astrocytes_donor3.CNhs12107.11633-122C4
Mouse_Cardiac_Myocytes_donor1.CNhs12355.11711-123C1
Mouse_Cardiac_Myocytes_donor2.CNhs12356.11729-123E1
Mouse_Cardiac_Myocytes_donor3.CNhs12353.11634-122C5
Mouse_CD19+_B_Cells_donor1.CNhs13531.11856-125A2
Mouse_CD4+_T_Cells_donor1.CNhs13509.11854-124I9
Mouse_CD8+_T_Cells_donor1.CNhs13511.11855-125A1
Mouse_Embryonic_fibroblasts_donor1.CNhs12130.11712-123C2
mouse_fibroblast_cell_line:_CRL-1658_NIH/3T3.CNhs11093.1830-49C7
Mouse_Granule_cells_donor1.CNhs12131.11713-123C3
Mouse_Granule_cells_donor2.CNhs12357.11731-123E3
Mouse_Granule_cells_donor3.CNhs12108.11636-122C7
Mouse_hepatic_Sinusoidal_Endothelial_Cells_donor1.CNhs13209.11830-124G3
Mouse_hepatic_Stellate_Cells_(lipocyte)_donor1.CNhs13196.11825-124F7
Mouse_hepatocyte_donor1.CNhs13078.11714-123C4
Mouse_hepatocyte_donor3.CNhs12615.11637-122C8
Mouse_hepatocyte_donor5.CNhs14553.11821-124F3
Mouse_hepatocyte_donor6.CNhs13090.11822-124F4
Mouse_hepatocyte_donor7.CNhs14554.11823-124F5
Mouse_hepatocyte_donor8.CNhs13091.11824-124F6
Mouse_Meningeal_cells_donor1.CNhs12132.11716-123C6
Mouse_Meningeal_cells_donor2.CNhs12358.11734-123E6
Mouse_Meningeal_cells_donor3.CNhs12109.11639-122D1
Mouse_Mesenchymal_stem_cells_-_bone_marrow_derived_donor1.CNhs12628.11717-123C7
Mouse_Mesenchymal_stem_cells_-_bone_marrow_derived_donor2.CNhs12633.11735-123E7
Mouse_Mesenchymal_stem_cells_-_bone_marrow_derived_donor3.CNhs12616.11640-122D2
Mouse_Microglia_donor1.CNhs12629.11718-123C8
Mouse_Microglia_donor2.CNhs12634.11736-123E8
Mouse_Microglia_donor3.CNhs12617.11641-122D3
Mouse_Neurons_-_cortical_donor1.CNhs12025.11724-123D5
Mouse_Neurons_-_cortical_donor2.CNhs11947.11742-123F5
Mouse_Neurons_-_cortical_donor3.CNhs12112.11647-122D9
Mouse_Neurons_-_dorsal_spinal_cord_donor1.CNhs12630.11720-123D1
Mouse_Neurons_-_dorsal_spinal_cord_donor2.CNhs12635.11738-123F1
Mouse_Neurons_-_dorsal_spinal_cord_donor3.CNhs12618.11643-122D5
Mouse_Neurons_-_hippocampal_donor1.CNhs12133.11721-123D2
Mouse_Neurons_-_hippocampal_donor2.CNhs12359.11739-123F2
Mouse_Neurons_-_hippocampal_donor3.CNhs12110.11644-122D6
Mouse_Neurons_-_raphe_donor1.CNhs12631.11722-123D3
Mouse_Neurons_-_raphe_donor2.CNhs12636.11740-123F3
Mouse_Neurons_-_raphe_donor3.CNhs12619.11645-122D7
Mouse_Neurons_-_striatal_donor1.CNhs12134.11723-123D4
Mouse_Neurons_-_striatal_donor2.CNhs12360.11741-123F4
Mouse_Neurons_-_striatal_donor3.CNhs12111.11646-122D8
Mouse_Neurons_-_substantia_nigra_donor4_tech_rep1.CNhs12612.11489-119E4
Mouse_Neurons_-_substantia_nigra_donor4_tech_rep2.CNhs12821.11489-119E4
Mouse_Neurons_-_substantia_nigra_donor5.CNhs12614.11490-119E5
Mouse_Neurons_-_substantia_nigra_donor6.CNhs12643.11770-123I6
Mouse_Neurons_-_ventral_spinal_cord_donor1.CNhs12632.11725-123D6
Mouse_Neurons_-_ventral_spinal_cord_donor2.CNhs12638.11743-123F6
Mouse_Neurons_-_ventral_spinal_cord_donor3.CNhs12113.11648-122E1
Mouse_Renal_epithelial_cells_donor1.CNhs14555.11727-123D8
Mouse_Schwann_donor1.CNhs12507.11728-123D9
Mouse_Schwann_donor2.CNhs12573.11746-123F9
Mouse_Schwann_donor3.CNhs12115.11651-122E4
muscle_(biceps_femoris)_neonate_N30.CNhs11129.1389-42C2
natural_helper_cells_IL2_treated_day15_biol_rep1_tech_rep1.CNhs12576.12247-129H6
natural_helper_cells_IL2_treated_day15_biol_rep1_tech_rep2.CNhs14330.12247-129H6
natural_helper_cells_IL2_treated_day15_biol_rep2_tech_rep1.CNhs12508.12248-129H7
natural_helper_cells_IL2_treated_day15_biol_rep2_tech_rep2.CNhs14334.12248-129H7
natural_helper_cells_IL2_treated_day15_biol_rep3_tech_rep1.CNhs12509.12249-129H8
natural_helper_cells_IL2_treated_day15_biol_rep3_tech_rep2.CNhs14335.12249-129H8
natural_helper_cells_IL33_treated_01hr_biol_rep1_tech_rep1.CNhs12579.12253-129I3
natural_helper_cells_IL33_treated_01hr_biol_rep1_tech_rep2.CNhs14332.12253-129I3
natural_helper_cells_IL33_treated_01hr_biol_rep2_tech_rep2.CNhs14338.12254-129I4
natural_helper_cells_IL33_treated_01hr_biol_rep3_tech_rep2.CNhs14339.12255-129I5
natural_helper_cells_IL33_treated_day02_biol_rep1_tech_rep2.CNhs14336.12250-129H9
natural_helper_cells_IL33_treated_day02_biol_rep2_tech_rep2.CNhs14337.12251-129I1
natural_helper_cells_IL33_treated_day02_biol_rep3_tech_rep1.CNhs12578.12252-129I2
natural_helper_cells_IL33_treated_day02_biol_rep3_tech_rep2.CNhs14331.12252-129I2
natural_helper_cells_naive_biol_rep1_tech_rep2.CNhs14340.12256-129I6
natural_helper_cells_naive_biol_rep2_tech_rep1.CNhs12515.12257-129I7
natural_helper_cells_naive_biol_rep2_tech_rep2.CNhs14341.12257-129I7
natural_helper_cells_naive_biol_rep3_tech_rep1.CNhs12580.12258-129I8
natural_helper_cells_naive_biol_rep3_tech_rep2.CNhs14333.12258-129I8
Neurons_-_spiral_ganglion_pool1.CNhs14147.11959-126C6
Neurons_-_substantia_nigra_donor5_tech_rep2.CNhs12923.11490-119E5
neurospheres_-_enteric_neuron_derived_biol_rep1.CNhs13087.11810-124E1
neurospheres_-_enteric_neuron_derived_biol_rep2.CNhs13088.11811-124E2
neurospheres_-_enteric_neuron_derived_biol_rep3.CNhs13089.11812-124E3
neurospheres_-_parasympathetic_neuron_derived_biol_rep1.CNhs13084.11807-124D7
neurospheres_-_parasympathetic_neuron_derived_biol_rep2.CNhs13085.11808-124D8
neurospheres_-_parasympathetic_neuron_derived_biol_rep3.CNhs13086.11809-124D9
neurospheres_-_sympathetic_neuron_derived_biol_rep1.CNhs13081.11804-124D4
neurospheres_-_sympathetic_neuron_derived_biol_rep2.CNhs13082.11805-124D5
neurospheres_-_sympathetic_neuron_derived_biol_rep3.CNhs13083.11806-124D6
olfactory_brain_adult.CNhs10489.18-22I9
osteoclast_bone_marrow_derived.CNhs14137.2379-69A1
ovary_adult.CNhs10507.91-2I7
ovary_embryo_E18.CNhs11040.505-44H7
ovary_neonate_N00.CNhs11217.1299-22I4
oviduct_adult_pregnant_day01.CNhs10500.988-6G6
pancreas_adult.CNhs10486.34-16E4
pancreas_embryo_E14.CNhs11012.405-44F4
pancreas_embryo_E15.CNhs11042.1556-45F2
pancreas_embryo_E16.CNhs11003.460-26E5
pancreas_embryo_E17.CNhs10599.1558-45G3
pancreas_embryo_E18.CNhs10580.1535-43I7
pancreas_neonate_N00.CNhs11105.645-26G9
pancreas_neonate_N01.CNhs11138.1531-43D7
pancreas_neonate_N02.CNhs11139.1539-43D8
pancreas_neonate_N16.CNhs11136.787-43B6
pancreas_neonate_N25.CNhs11094.1555-45E2
pancreas_neonate_N30.CNhs11182.1548-44H5
pituitary_gland_adult.CNhs10493.21-1G8
pituitary_gland_embryo_E12.CNhs11018.346-16E6
pituitary_gland_embryo_E13.CNhs11009.370-44C7
pituitary_gland_embryo_E14.CNhs11037.398-44A5
pituitary_gland_embryo_E15.CNhs10592.427-16B9
pituitary_gland_embryo_E16.CNhs11036.449-43F6
pituitary_gland_embryo_E17.CNhs11039.1265-44F5
pituitary_gland_neonate_N00.CNhs11190.1308-22E9
placenta_adult_pregnant_day10.CNhs10472.539-13I7
placenta_adult_pregnant_day17.CNhs10464.577-18G3
Pre-hematopoietic_stem_cell_aorta-gonad-mesonephros_(AGM)_region_derived_embryo_E9.5.CNhs14149.11948-126B4
prostate_adult.CNhs10470.859-1F8
SABiosciences_XpressRef_Mouse_Universal_Total_RNA_pool1.CNhs10611.10003-101A7
skin_adult.CNhs10492.30-1C3
skin_neonate_N00.CNhs11124.650-25G4
skin_neonate_N03.CNhs11215.662-22H3
skin_neonate_N06.CNhs11097.693-20I5
skin_neonate_N10.CNhs11108.762-6C4
small_intestine_neonate_N16.CNhs11114.790-21I1
spinal_cord_adult.CNhs10505.24-13C9
spleen_adult.CNhs10465.25-2G2
spleen_embryo_E16.CNhs11035.461-43C1
spleen_embryo_E18.CNhs11011.1271-21F2
spleen_neonate_N10.CNhs11116.752-24D1
spleen_neonate_N20.CNhs11112.824-19H1
spleen_neonate_N25.CNhs11099.1354-25G3
ST2_(Mesenchymal_stem_cells)_cells_differentiation_to_adipocytes_00hr15min_biol_rep1_(015mA1).CNhs13114.12308-130F4
ST2_(Mesenchymal_stem_cells)_cells_differentiation_to_adipocytes_00hr15min_biol_rep2_(015mA2).CNhs13243.12430-132A9
ST2_(Mesenchymal_stem_cells)_cells_differentiation_to_adipocytes_00hr15min_biol_rep3_(015mA3).CNhs13292.12552-133F5
ST2_(Mesenchymal_stem_cells)_cells_differentiation_to_adipocytes_00hr30min_biol_rep1_(030mA1).CNhs13115.12309-130F5
ST2_(Mesenchymal_stem_cells)_cells_differentiation_to_adipocytes_00hr30min_biol_rep2_(030mA2).CNhs13244.12431-132B1
ST2_(Mesenchymal_stem_cells)_cells_differentiation_to_adipocytes_00hr30min_biol_rep3_(030mA3).CNhs13293.12553-133F6
ST2_(Mesenchymal_stem_cells)_cells_differentiation_to_adipocytes_01hr_biol_rep1_(001hA1).CNhs13116.12310-130F6
ST2_(Mesenchymal_stem_cells)_cells_differentiation_to_adipocytes_01hr_biol_rep2_(001hA2).CNhs13245.12432-132B2
ST2_(Mesenchymal_stem_cells)_cells_differentiation_to_adipocytes_01hr_biol_rep3_(001hA3).CNhs13295.12554-133F7
ST2_(Mesenchymal_stem_cells)_cells_differentiation_to_adipocytes_02hr_biol_rep1_(002hA1).CNhs13117.12311-130F7
ST2_(Mesenchymal_stem_cells)_cells_differentiation_to_adipocytes_02hr_biol_rep2_(002hA2).CNhs13247.12433-132B3
ST2_(Mesenchymal_stem_cells)_cells_differentiation_to_adipocytes_02hr_biol_rep3_(002hA3).CNhs13296.12555-133F8
ST2_(Mesenchymal_stem_cells)_cells_differentiation_to_adipocytes_03hr_biol_rep1_(003hA1).CNhs13118.12312-130F8
ST2_(Mesenchymal_stem_cells)_cells_differentiation_to_adipocytes_03hr_biol_rep2_(003hA2).CNhs13248.12434-132B4
ST2_(Mesenchymal_stem_cells)_cells_differentiation_to_adipocytes_03hr_biol_rep3_(003hA3).CNhs13297.12556-133F9
ST2_(Mesenchymal_stem_cells)_cells_differentiation_to_adipocytes_06hr_biol_rep1_(006hA1).CNhs13120.12313-130F9
ST2_(Mesenchymal_stem_cells)_cells_differentiation_to_adipocytes_06hr_biol_rep2_(006hA2).CNhs13249.12435-132B5
ST2_(Mesenchymal_stem_cells)_cells_differentiation_to_adipocytes_06hr_biol_rep3_(006hA3).CNhs13298.12557-133G1
ST2_(Mesenchymal_stem_cells)_cells_differentiation_to_adipocytes_12hr_biol_rep1_(012hA1).CNhs13121.12314-130G1
ST2_(Mesenchymal_stem_cells)_cells_differentiation_to_adipocytes_12hr_biol_rep2_(012hA2).CNhs13250.12436-132B6
ST2_(Mesenchymal_stem_cells)_cells_differentiation_to_adipocytes_12hr_biol_rep3_(012hA3).CNhs13299.12558-133G2
ST2_(Mesenchymal_stem_cells)_cells_differentiation_to_adipocytes_18hr_biol_rep1_(018hA1).CNhs13122.12315-130G2
ST2_(Mesenchymal_stem_cells)_cells_differentiation_to_adipocytes_18hr_biol_rep2_(018hA2).CNhs13251.12437-132B7
ST2_(Mesenchymal_stem_cells)_cells_differentiation_to_adipocytes_18hr_biol_rep3_(018hA3).CNhs13300.12559-133G3
ST2_(Mesenchymal_stem_cells)_cells_differentiation_to_adipocytes_24hr_biol_rep1_(024hA1).CNhs13123.12316-130G3
ST2_(Mesenchymal_stem_cells)_cells_differentiation_to_adipocytes_24hr_biol_rep2_(024hA2).CNhs13252.12438-132B8
ST2_(Mesenchymal_stem_cells)_cells_differentiation_to_adipocytes_24hr_biol_rep3_(024hA3).CNhs13301.12560-133G4
ST2_(Mesenchymal_stem_cells)_cells_differentiation_to_adipocytes_36hr_biol_rep1_(036hA1).CNhs13124.12317-130G4
ST2_(Mesenchymal_stem_cells)_cells_differentiation_to_adipocytes_36hr_biol_rep2_(036hA2).CNhs13253.12439-132B9
ST2_(Mesenchymal_stem_cells)_cells_differentiation_to_adipocytes_36hr_biol_rep3_(036hA3).CNhs13302.12561-133G5
ST2_(Mesenchymal_stem_cells)_cells_differentiation_to_adipocytes_day02_biol_rep1_(048hA1).CNhs13125.12318-130G5
ST2_(Mesenchymal_stem_cells)_cells_differentiation_to_adipocytes_day02_biol_rep2_(048hA2).CNhs13254.12440-132C1
ST2_(Mesenchymal_stem_cells)_cells_differentiation_to_adipocytes_day02_biol_rep3_(048hA3).CNhs13303.12562-133G6
ST2_(Mesenchymal_stem_cells)_cells_differentiation_to_adipocytes_day03_biol_rep1_(072hA1).CNhs13126.12319-130G6
ST2_(Mesenchymal_stem_cells)_cells_differentiation_to_adipocytes_day03_biol_rep2_(072hA2).CNhs13255.12441-132C2
ST2_(Mesenchymal_stem_cells)_cells_differentiation_to_adipocytes_day03_biol_rep3_(072hA3).CNhs13304.12563-133G7
ST2_(Mesenchymal_stem_cells)_cells_differentiation_to_adipocytes_day04_biol_rep1_(096hA1).CNhs13127.12320-130G7
ST2_(Mesenchymal_stem_cells)_cells_differentiation_to_adipocytes_day04_biol_rep2_(096hA2).CNhs13256.12442-132C3
ST2_(Mesenchymal_stem_cells)_cells_differentiation_to_adipocytes_day04_biol_rep3_(096hA3).CNhs13305.12564-133G8
ST2_(Mesenchymal_stem_cells)_cells_differentiation_to_adipocytes_day05_biol_rep1_(120hA1).CNhs13128.12321-130G8
ST2_(Mesenchymal_stem_cells)_cells_differentiation_to_adipocytes_day05_biol_rep2_(120hA2).CNhs13257.12443-132C4
ST2_(Mesenchymal_stem_cells)_cells_differentiation_to_adipocytes_day05_biol_rep3_(120hA3).CNhs13306.12565-133G9
ST2_(Mesenchymal_stem_cells)_cells_differentiation_to_adipocytes_day06_biol_rep1_(144hA1).CNhs13129.12322-130G9
ST2_(Mesenchymal_stem_cells)_cells_differentiation_to_adipocytes_day06_biol_rep2_(144hA2).CNhs13258.12444-132C5
ST2_(Mesenchymal_stem_cells)_cells_differentiation_to_adipocytes_day06_biol_rep3_(144hA3).CNhs13307.12566-133H1
ST2_(Mesenchymal_stem_cells)_cells_differentiation_to_osteocytes_00hr15min_biol_rep1_(015mB1).CNhs13130.12323-130H1
ST2_(Mesenchymal_stem_cells)_cells_differentiation_to_osteocytes_00hr15min_biol_rep2_(015mB2).CNhs13259.12445-132C6
ST2_(Mesenchymal_stem_cells)_cells_differentiation_to_osteocytes_00hr15min_biol_rep3_(015mB3).CNhs13308.12567-133H2
ST2_(Mesenchymal_stem_cells)_cells_differentiation_to_osteocytes_00hr30min_biol_rep1_(030mB1).CNhs13131.12324-130H2
ST2_(Mesenchymal_stem_cells)_cells_differentiation_to_osteocytes_00hr30min_biol_rep2_(030mB2).CNhs13260.12446-132C7
ST2_(Mesenchymal_stem_cells)_cells_differentiation_to_osteocytes_00hr30min_biol_rep3_(030mB3).CNhs13309.12568-133H3
ST2_(Mesenchymal_stem_cells)_cells_differentiation_to_osteocytes_01hr_biol_rep1_(001hB1).CNhs13132.12325-130H3
ST2_(Mesenchymal_stem_cells)_cells_differentiation_to_osteocytes_01hr_biol_rep2_(001hB2).CNhs13261.12447-132C8
ST2_(Mesenchymal_stem_cells)_cells_differentiation_to_osteocytes_01hr_biol_rep3_(001hB3).CNhs13310.12569-133H4
ST2_(Mesenchymal_stem_cells)_cells_differentiation_to_osteocytes_02hr_biol_rep1_(002hB1).CNhs13133.12326-130H4
ST2_(Mesenchymal_stem_cells)_cells_differentiation_to_osteocytes_02hr_biol_rep2_(002hB2).CNhs13262.12448-132C9
ST2_(Mesenchymal_stem_cells)_cells_differentiation_to_osteocytes_02hr_biol_rep3_(002hB3).CNhs13311.12570-133H5
ST2_(Mesenchymal_stem_cells)_cells_differentiation_to_osteocytes_03hr_biol_rep1_(003hB1).CNhs13134.12327-130H5
ST2_(Mesenchymal_stem_cells)_cells_differentiation_to_osteocytes_03hr_biol_rep2_(003hB2).CNhs13263.12449-132D1
ST2_(Mesenchymal_stem_cells)_cells_differentiation_to_osteocytes_03hr_biol_rep3_(003hB3).CNhs13312.12571-133H6
ST2_(Mesenchymal_stem_cells)_cells_differentiation_to_osteocytes_06hr_biol_rep1_(006hB1).CNhs13135.12328-130H6
ST2_(Mesenchymal_stem_cells)_cells_differentiation_to_osteocytes_06hr_biol_rep2_(006hB2).CNhs13264.12450-132D2
ST2_(Mesenchymal_stem_cells)_cells_differentiation_to_osteocytes_06hr_biol_rep3_(006hB3).CNhs13313.12572-133H7
ST2_(Mesenchymal_stem_cells)_cells_differentiation_to_osteocytes_12hr_biol_rep1_(012hB1).CNhs13136.12329-130H7
ST2_(Mesenchymal_stem_cells)_cells_differentiation_to_osteocytes_12hr_biol_rep2_(012hB2).CNhs13265.12451-132D3
ST2_(Mesenchymal_stem_cells)_cells_differentiation_to_osteocytes_12hr_biol_rep3_(012hB3).CNhs13314.12573-133H8
ST2_(Mesenchymal_stem_cells)_cells_differentiation_to_osteocytes_18hr_biol_rep1_(018hB1).CNhs13137.12330-130H8
ST2_(Mesenchymal_stem_cells)_cells_differentiation_to_osteocytes_18hr_biol_rep2_(018hB2).CNhs13266.12452-132D4
ST2_(Mesenchymal_stem_cells)_cells_differentiation_to_osteocytes_18hr_biol_rep3_(018hB3).CNhs13315.12574-133H9
ST2_(Mesenchymal_stem_cells)_cells_differentiation_to_osteocytes_24hr_biol_rep1_(024hB1).CNhs13138.12331-130H9
ST2_(Mesenchymal_stem_cells)_cells_differentiation_to_osteocytes_24hr_biol_rep2_(024hB2).CNhs13267.12453-132D5
ST2_(Mesenchymal_stem_cells)_cells_differentiation_to_osteocytes_24hr_biol_rep3_(024hB3).CNhs13316.12575-133I1
ST2_(Mesenchymal_stem_cells)_cells_differentiation_to_osteocytes_36hr_biol_rep1_(036hB1).CNhs13139.12332-130I1
ST2_(Mesenchymal_stem_cells)_cells_differentiation_to_osteocytes_36hr_biol_rep2_(036hB2).CNhs13268.12454-132D6
ST2_(Mesenchymal_stem_cells)_cells_differentiation_to_osteocytes_36hr_biol_rep3_(036hB3).CNhs13317.12576-133I2
ST2_(Mesenchymal_stem_cells)_cells_differentiation_to_osteocytes_day02_biol_rep1_(048hB1).CNhs13140.12333-130I2
ST2_(Mesenchymal_stem_cells)_cells_differentiation_to_osteocytes_day02_biol_rep2_(048hB2).CNhs13269.12455-132D7
ST2_(Mesenchymal_stem_cells)_cells_differentiation_to_osteocytes_day02_biol_rep3_(048hB3).CNhs13319.12577-133I3
ST2_(Mesenchymal_stem_cells)_cells_differentiation_to_osteocytes_day03_biol_rep1_(072hB1).CNhs13141.12334-130I3
ST2_(Mesenchymal_stem_cells)_cells_differentiation_to_osteocytes_day03_biol_rep2_(072hB2).CNhs13271.12456-132D8
ST2_(Mesenchymal_stem_cells)_cells_differentiation_to_osteocytes_day03_biol_rep3_(072hB3).CNhs13320.12578-133I4
ST2_(Mesenchymal_stem_cells)_cells_differentiation_to_osteocytes_day04_biol_rep1_(096hB1).CNhs13142.12335-130I4
ST2_(Mesenchymal_stem_cells)_cells_differentiation_to_osteocytes_day04_biol_rep2_(096hB2).CNhs13272.12457-132D9
ST2_(Mesenchymal_stem_cells)_cells_differentiation_to_osteocytes_day04_biol_rep3_(096hB3).CNhs13321.12579-133I5
ST2_(Mesenchymal_stem_cells)_cells_differentiation_to_osteocytes_day05_biol_rep1_(120hB1).CNhs13144.12336-130I5
ST2_(Mesenchymal_stem_cells)_cells_differentiation_to_osteocytes_day05_biol_rep2_(120hB2).CNhs13273.12458-132E1
ST2_(Mesenchymal_stem_cells)_cells_differentiation_to_osteocytes_day05_biol_rep3_(120hB3).CNhs13322.12580-133I6
ST2_(Mesenchymal_stem_cells)_cells_differentiation_to_osteocytes_day06_biol_rep1_(144hB1).CNhs11940.12337-130I6
ST2_(Mesenchymal_stem_cells)_cells_differentiation_to_osteocytes_day06_biol_rep2_(144hB2).CNhs13274.12459-132E2
ST2_(Mesenchymal_stem_cells)_cells_differentiation_to_osteocytes_day06_biol_rep3_(144hB3).CNhs13323.12581-133I7
ST2_(Mesenchymal_stem_cells)_cells_medium_change_(without_induction)_00hr_biol_rep1_(000hC4).CNhs11939.12338-130I7
ST2_(Mesenchymal_stem_cells)_cells_medium_change_(without_induction)_00hr_biol_rep2_(000hC5).CNhs13275.12460-132E3
ST2_(Mesenchymal_stem_cells)_cells_medium_change_(without_induction)_00hr_biol_rep3_(000hC6).CNhs13324.12582-133I8
ST2_(Mesenchymal_stem_cells)_cells_medium_change_(without_induction)_day06_biol_rep1_(144hC1).CNhs14197.12347-131A7
ST2_(Mesenchymal_stem_cells)_cells_medium_change_(without_induction)_day06_biol_rep2_(144hC2).CNhs14198.12469-132F3
ST2_(Mesenchymal_stem_cells)_cells_medium_change_(without_induction)_day06_biol_rep3_(144hC3).CNhs14199.12591-134A8
stomach_adult.CNhs10503.33-1H6
stomach_embryo_E12.CNhs10588.356-43E3
stomach_embryo_E15.CNhs10603.1252-16G8
stomach_embryo_E16.CNhs11022.459-17D4
stomach_embryo_E17.CNhs11006.1035-18D5
stomach_embryo_E18.CNhs10999.1286-20C6
stomach_neonate_N03.CNhs11193.1340-24B8
stomach_neonate_N07.CNhs11210.718-18A9
stomach_neonate_N25.CNhs11104.1355-25E4
stomach_neonate_N30.CNhs11134.1386-42I1
submandibular_gland_adult.CNhs10469.59-29C1
testis_adult.CNhs10504.57-7G5
testis_embryo_E13.CNhs11031.389-23F5
testis_embryo_E15.CNhs11034.443-27C5
testis_embryo_E16.CNhs11033.470-26G5
testis_embryo_E17.CNhs11029.486-18I5
testis_embryo_E18.CNhs11027.503-18G5
testis_neonate_N00.CNhs11189.1300-22B7
testis_neonate_N07.CNhs11222.726-26I4
testis_neonate_N10.CNhs11204.763-44D9
testis_neonate_N20.CNhs11110.839-18H3
testis_neonate_N30.CNhs11130.1391-42E2
thymus_adult.CNhs10471.38-12B5
thymus_embryo_E14.CNhs11041.402-44I4
thymus_embryo_E15.CNhs11005.430-45I2
thymus_embryo_E16.CNhs11002.456-26C5
thymus_embryo_E17.CNhs10581.478-18C1
thymus_embryo_E18.CNhs10595.1273-19G4
thymus_neonate_N02.CNhs11181.1541-43F8
thymus_neonate_N03.CNhs11137.2104-43C7
thymus_neonate_N06.CNhs11197.681-26C4
thymus_neonate_N07.CNhs11211.713-19D3
thymus_neonate_N10.CNhs11194.748-24E4
thymus_neonate_N20.CNhs11186.820-7A2
thymus_neonate_N25.CNhs11125.1362-25G7
thymus_neonate_N30.CNhs11132.1393-42G2
tongue_adult.CNhs10499.32-1B4
Tracheal_epithelial_cells_differentiation_to_ciliated_epithelial_cells_000hr_biol_rep1.CNhs13739.13367-143G1
Tracheal_epithelial_cells_differentiation_to_ciliated_epithelial_cells_000hr_biol_rep2.CNhs13740.13368-143G2
Tracheal_epithelial_cells_differentiation_to_ciliated_epithelial_cells_000hr_biol_rep3.CNhs13741.13369-143G3
Tracheal_epithelial_cells_differentiation_to_ciliated_epithelial_cells_004hr_biol_rep1.CNhs13742.13370-143G4
Tracheal_epithelial_cells_differentiation_to_ciliated_epithelial_cells_004hr_biol_rep2.CNhs13743.13371-143G5
Tracheal_epithelial_cells_differentiation_to_ciliated_epithelial_cells_004hr_biol_rep3.CNhs13744.13372-143G6
Tracheal_epithelial_cells_differentiation_to_ciliated_epithelial_cells_008hr_biol_rep1.CNhs13745.13373-143G7
Tracheal_epithelial_cells_differentiation_to_ciliated_epithelial_cells_008hr_biol_rep2.CNhs13746.13374-143G8
Tracheal_epithelial_cells_differentiation_to_ciliated_epithelial_cells_008hr_biol_rep3.CNhs13747.13375-143G9
Tracheal_epithelial_cells_differentiation_to_ciliated_epithelial_cells_012hr_biol_rep1.CNhs13696.13376-143H1
Tracheal_epithelial_cells_differentiation_to_ciliated_epithelial_cells_012hr_biol_rep2.CNhs13748.13377-143H2
Tracheal_epithelial_cells_differentiation_to_ciliated_epithelial_cells_012hr_biol_rep3.CNhs13749.13378-143H3
Tracheal_epithelial_cells_differentiation_to_ciliated_epithelial_cells_016hr_biol_rep1.CNhs13750.13379-143H4
Tracheal_epithelial_cells_differentiation_to_ciliated_epithelial_cells_016hr_biol_rep2.CNhs13751.13380-143H5
Tracheal_epithelial_cells_differentiation_to_ciliated_epithelial_cells_016hr_biol_rep3.CNhs13752.13381-143H6
Tracheal_epithelial_cells_differentiation_to_ciliated_epithelial_cells_020hr_biol_rep1.CNhs13697.13382-143H7
Tracheal_epithelial_cells_differentiation_to_ciliated_epithelial_cells_020hr_biol_rep2.CNhs13753.13383-143H8
Tracheal_epithelial_cells_differentiation_to_ciliated_epithelial_cells_020hr_biol_rep3.CNhs13754.13384-143H9
Tracheal_epithelial_cells_differentiation_to_ciliated_epithelial_cells_024hr_biol_rep1.CNhs13755.13385-143I1
Tracheal_epithelial_cells_differentiation_to_ciliated_epithelial_cells_024hr_biol_rep2.CNhs13756.13386-143I2
Tracheal_epithelial_cells_differentiation_to_ciliated_epithelial_cells_024hr_biol_rep3.CNhs13757.13387-143I3
Tracheal_epithelial_cells_differentiation_to_ciliated_epithelial_cells_030hr_biol_rep1.CNhs13758.13388-143I4
Tracheal_epithelial_cells_differentiation_to_ciliated_epithelial_cells_030hr_biol_rep2.CNhs13759.13389-143I5
Tracheal_epithelial_cells_differentiation_to_ciliated_epithelial_cells_030hr_biol_rep3.CNhs13760.13390-143I6
Tracheal_epithelial_cells_differentiation_to_ciliated_epithelial_cells_036hr_biol_rep1.CNhs13762.13391-143I7
Tracheal_epithelial_cells_differentiation_to_ciliated_epithelial_cells_036hr_biol_rep2.CNhs13763.13392-143I8
Tracheal_epithelial_cells_differentiation_to_ciliated_epithelial_cells_036hr_biol_rep3.CNhs13764.13393-143I9
Tracheal_epithelial_cells_differentiation_to_ciliated_epithelial_cells_042hr_biol_rep1.CNhs13765.13394-144A1
Tracheal_epithelial_cells_differentiation_to_ciliated_epithelial_cells_042hr_biol_rep2.CNhs13766.13395-144A2
Tracheal_epithelial_cells_differentiation_to_ciliated_epithelial_cells_042hr_biol_rep3.CNhs13767.13396-144A3
Tracheal_epithelial_cells_differentiation_to_ciliated_epithelial_cells_048hr_biol_rep1.CNhs13768.13397-144A4
Tracheal_epithelial_cells_differentiation_to_ciliated_epithelial_cells_048hr_biol_rep2.CNhs13769.13398-144A5
Tracheal_epithelial_cells_differentiation_to_ciliated_epithelial_cells_048hr_biol_rep3.CNhs13770.13399-144A6
Tracheal_epithelial_cells_differentiation_to_ciliated_epithelial_cells_054hr_biol_rep1.CNhs13771.13400-144A7
Tracheal_epithelial_cells_differentiation_to_ciliated_epithelial_cells_054hr_biol_rep2.CNhs13772.13401-144A8
Tracheal_epithelial_cells_differentiation_to_ciliated_epithelial_cells_054hr_biol_rep3.CNhs13773.13402-144A9
Tracheal_epithelial_cells_differentiation_to_ciliated_epithelial_cells_060hr_biol_rep1.CNhs13774.13403-144B1
Tracheal_epithelial_cells_differentiation_to_ciliated_epithelial_cells_060hr_biol_rep2.CNhs13775.13404-144B2
Tracheal_epithelial_cells_differentiation_to_ciliated_epithelial_cells_060hr_biol_rep3.CNhs13776.13405-144B3
Tracheal_epithelial_cells_differentiation_to_ciliated_epithelial_cells_066hr_biol_rep1.CNhs13777.13406-144B4
Tracheal_epithelial_cells_differentiation_to_ciliated_epithelial_cells_066hr_biol_rep2.CNhs13778.13407-144B5
Tracheal_epithelial_cells_differentiation_to_ciliated_epithelial_cells_066hr_biol_rep3.CNhs13779.13408-144B6
Tracheal_epithelial_cells_differentiation_to_ciliated_epithelial_cells_072hr_biol_rep1.CNhs13780.13409-144B7
Tracheal_epithelial_cells_differentiation_to_ciliated_epithelial_cells_072hr_biol_rep2.CNhs13781.13410-144B8
Tracheal_epithelial_cells_differentiation_to_ciliated_epithelial_cells_072hr_biol_rep3.CNhs13782.13411-144B9
Tracheal_epithelial_cells_differentiation_to_ciliated_epithelial_cells_084hr_biol_rep1.CNhs13783.13412-144C1
Tracheal_epithelial_cells_differentiation_to_ciliated_epithelial_cells_084hr_biol_rep2.CNhs13784.13413-144C2
Tracheal_epithelial_cells_differentiation_to_ciliated_epithelial_cells_084hr_biol_rep3.CNhs13786.13414-144C3
Tracheal_epithelial_cells_differentiation_to_ciliated_epithelial_cells_096hr_biol_rep1.CNhs13787.13415-144C4
Tracheal_epithelial_cells_differentiation_to_ciliated_epithelial_cells_096hr_biol_rep2.CNhs13788.13416-144C5
Tracheal_epithelial_cells_differentiation_to_ciliated_epithelial_cells_096hr_biol_rep3.CNhs13789.13417-144C6
Tracheal_epithelial_cells_differentiation_to_ciliated_epithelial_cells_120hr_biol_rep1.CNhs13790.13418-144C7
Tracheal_epithelial_cells_differentiation_to_ciliated_epithelial_cells_120hr_biol_rep2.CNhs13791.13419-144C8
Tracheal_epithelial_cells_differentiation_to_ciliated_epithelial_cells_120hr_biol_rep3.CNhs13792.13420-144C9
trophoblast_stem_cell_line_B1_differentiation_day00_biol_rep1.CNhs13526.13297-142H3
trophoblast_stem_cell_line_B1_differentiation_day01_biol_rep1.CNhs13527.13298-142H4
trophoblast_stem_cell_line_B1_differentiation_day02_biol_rep1.CNhs13528.13299-142H5
trophoblast_stem_cell_line_B1_differentiation_day03_biol_rep1.CNhs13529.13300-142H6
trophoblast_stem_cell_line_B1_differentiation_day04_biol_rep1.CNhs13635.13301-142H7
trophoblast_stem_cell_line_B1_differentiation_day05_biol_rep1.CNhs13636.13302-142H8
trophoblast_stem_cell_line_B1_differentiation_day06_biol_rep1.CNhs13530.13303-142H9
trophoblast_stem_cell_line_R1AB_differentiation_day00_biol_rep1.CNhs13481.13283-142F7
trophoblast_stem_cell_line_R1AB_differentiation_day01_biol_rep1.CNhs13514.13284-142F8
trophoblast_stem_cell_line_R1AB_differentiation_day02_biol_rep1.CNhs13515.13285-142F9
trophoblast_stem_cell_line_R1AB_differentiation_day03_biol_rep1.CNhs13516.13286-142G1
trophoblast_stem_cell_line_R1AB_differentiation_day04_biol_rep1.CNhs13517.13287-142G2
trophoblast_stem_cell_line_R1AB_differentiation_day05_biol_rep1.CNhs13518.13288-142G3
trophoblast_stem_cell_line_R1AB_differentiation_day06_biol_rep1.CNhs13482.13289-142G4
trophoblast_stem_cell_line_Rybp_differentiation_day00_biol_rep1.CNhs13519.13290-142G5
trophoblast_stem_cell_line_Rybp_differentiation_day01_biol_rep1.CNhs13520.13291-142G6
trophoblast_stem_cell_line_Rybp_differentiation_day02_biol_rep1.CNhs13521.13292-142G7
trophoblast_stem_cell_line_Rybp_differentiation_day03_biol_rep1.CNhs13522.13293-142G8
trophoblast_stem_cell_line_Rybp_differentiation_day04_biol_rep1.CNhs13523.13294-142G9
trophoblast_stem_cell_line_Rybp_differentiation_day05_biol_rep1.CNhs13524.13295-142H1
trophoblast_stem_cell_line_Rybp_differentiation_day06_biol_rep1.CNhs13525.13296-142H2
TSt-4/DLL1_feeder_cells_biol_rep1.CNhs13407.12971-138H1
TSt-4/DLL1_feeder_cells_biol_rep2.CNhs13408.12987-138I8
TSt-4/DLL1_feeder_cells_biol_rep3.CNhs13409.13003-139B6
Universal_RNA_-_Mouse_Normal_Tissues_Biochain_pool1.CNhs10613.10008-101B6
urinary_bladder_adult.CNhs10481.879-12E4
uterus_adult.CNhs10509.92-27E5
uterus_adult_pregnant_day19.CNhs10497.590-15F5
vagina_adult.CNhs10502.89-27D5
vesicular_gland_adult.CNhs10491.51-27F8
visual_cortex_-_Mecp_knockout_neonate_N15_donor1.CNhs13040.10244-104B1
visual_cortex_-_Mecp_knockout_neonate_N15_donor2.CNhs13041.10245-104B2
visual_cortex_-_Mecp_knockout_neonate_N15_donor3.CNhs13821.10350-105D8
visual_cortex_-_Mecp_knockout_neonate_N30_donor1.CNhs13042.10246-104B3
visual_cortex_-_Mecp_knockout_neonate_N30_donor2.CNhs13043.10247-104B4
visual_cortex_-_Mecp_knockout_neonate_N30_donor3.CNhs13044.10248-104B5
visual_cortex_-_Mecp_knockout_neonate_N60-70_donor1.CNhs13045.10249-104B6
visual_cortex_-_Mecp_knockout_neonate_N60-70_donor2.CNhs13046.10250-104B7
visual_cortex_-_Mecp_knockout_neonate_N60-70_donor3.CNhs13048.10251-104B8
visual_cortex_-_wildtype_neonate_N15_donor1.CNhs13031.10235-104A1
visual_cortex_-_wildtype_neonate_N15_donor2.CNhs13032.10236-104A2
visual_cortex_-_wildtype_neonate_N15_donor3.CNhs13033.10237-104A3
visual_cortex_-_wildtype_neonate_N15_donor5.CNhs13820.10349-105D7
visual_cortex_-_wildtype_neonate_N30_donor1.CNhs13034.10238-104A4
visual_cortex_-_wildtype_neonate_N30_donor2.CNhs13035.10239-104A5
visual_cortex_-_wildtype_neonate_N30_donor3.CNhs13036.10240-104A6
visual_cortex_-_wildtype_neonate_N60-70_donor1.CNhs13037.10241-104A7
visual_cortex_-_wildtype_neonate_N60-70_donor2.CNhs13038.10242-104A8
visual_cortex_-_wildtype_neonate_N60-70_donor3.CNhs13039.10243-104A9
whole_body_embryo_E11.CNhs11014.324-5I8
whole_body_embryo_E12.CNhs10587.857-27C9
whole_body_embryo_E13.CNhs10512.372-23H2
whole_body_embryo_E14.5.CNhs10578.420-27D2
whole_body_embryo_E14.CNhs10519.395-14B1
whole_body_embryo_E16.CNhs10514.453-14F2
whole_body_embryo_E17.5.CNhs10513.490-9F9
whole_body_embryo_E17.CNhs10517.475-3I5
whole_body_embryo_E18.CNhs10516.493-3B3
whole_body_neonate_N00.CNhs10525.657-19C2
whole_body_neonate_N01.CNhs10576.659-23C6
whole_body_neonate_N06.CNhs10515.692-21D1
whole_body_neonate_N10.CNhs10518.761-6B4

## Sheet: S3.Enhancer-gene_associations
enhancer	promoter	gene_name
chr1:106162623..106163024	chr1:106171772..106171868,+	Phlpp1
chr1:106200468..106200869	chr1:106171663..106171730,+	Phlpp1
chr1:106200468..106200869	chr1:106171772..106171868,+	Phlpp1
chr1:106200468..106200869	chr1:106171882..106171896,+	Phlpp1
chr1:106231215..106231616	chr1:106171663..106171730,+	Phlpp1
chr1:106231215..106231616	chr1:106171772..106171868,+	Phlpp1
chr1:106231215..106231616	chr1:106171882..106171896,+	Phlpp1
chr1:106321420..106321821	chr1:106171663..106171730,+	Phlpp1
chr1:106321420..106321821	chr1:106171772..106171868,+	Phlpp1
chr1:106321420..106321821	chr1:106171882..106171896,+	Phlpp1
chr1:106343958..106344359	chr1:106171772..106171868,+	Phlpp1
chr1:106343958..106344359	chr1:106171882..106171896,+	Phlpp1
chr1:106345223..106345624	chr1:106171663..106171730,+	Phlpp1
chr1:106345223..106345624	chr1:106171772..106171868,+	Phlpp1
chr1:106345223..106345624	chr1:106171882..106171896,+	Phlpp1
chr1:106351500..106351901	chr1:106171663..106171730,+	Phlpp1
chr1:106351500..106351901	chr1:106171772..106171868,+	Phlpp1
chr1:106351500..106351901	chr1:106171882..106171896,+	Phlpp1
chr1:106394655..106395056	chr1:106171663..106171730,+	Phlpp1
chr1:106394655..106395056	chr1:106171772..106171868,+	Phlpp1
chr1:106394655..106395056	chr1:106171882..106171896,+	Phlpp1
chr1:106695648..106696049	chr1:106714210..106714332,-	Bcl2
chr1:106695648..106696049	chr1:106796609..106796677,-	Vps4b
chr1:106695648..106696049	chr1:106796687..106796713,-	Vps4b
chr1:107503287..107503688	chr1:107511488..107511518,+	Serpinb2
chr1:107503287..107503688	chr1:107511525..107511540,+	Serpinb2
chr1:120236417..120236818	chr1:119526119..119526180,+	TMEM185B
chr1:120236417..120236818	chr1:119526181..119526197,+	TMEM185B
chr1:120236417..120236818	chr1:120120831..120120845,+	3110009E18Rik
chr1:120236417..120236818	chr1:120121005..120121023,-	Dbi
chr1:120251174..120251575	chr1:119504684..119504724,-	Ralb
chr1:120251174..120251575	chr1:119504725..119504795,-	Ralb
chr1:120251174..120251575	chr1:119526119..119526180,+	TMEM185B
chr1:120251174..120251575	chr1:119837481..119837550,-	Ptpn4
chr1:120251174..120251575	chr1:120073736..120073803,-	Tmem37
chr1:120251174..120251575	chr1:120265247..120265305,-	Steap3
chr1:120258182..120258583	chr1:119837481..119837550,-	Ptpn4
chr1:120258182..120258583	chr1:120073736..120073803,-	Tmem37
chr1:120258182..120258583	chr1:120121030..120121056,-	Dbi
chr1:120293782..120294183	chr1:119837338..119837405,-	Ptpn4
chr1:120293782..120294183	chr1:119837481..119837550,-	Ptpn4
chr1:120293782..120294183	chr1:120073736..120073803,-	Tmem37
chr1:120293782..120294183	chr1:120121160..120121195,+	3110009E18Rik
chr1:120293782..120294183	chr1:120265247..120265305,-	Steap3
chr1:120532515..120532916	chr1:119504597..119504663,-	Ralb
chr1:120532515..120532916	chr1:119526119..119526180,+	TMEM185B
chr1:120532515..120532916	chr1:119526181..119526197,+	TMEM185B
chr1:120532515..120532916	chr1:120120831..120120845,+	3110009E18Rik
chr1:120532515..120532916	chr1:120121005..120121023,-	Dbi
chr1:120532515..120532916	chr1:120504748..120504768,-	Marco
chr1:120532515..120532916	chr1:120504816..120504831,-	Marco
chr1:120532515..120532916	chr1:120504940..120504953,-	Marco
chr1:125414044..125414445	chr1:125435422..125435444,-	Actr3
chr1:125414044..125414445	chr1:125435474..125435533,-	Actr3
chr1:125414044..125414445	chr1:125435535..125435557,-	Actr3
chr1:125414044..125414445	chr1:125561010..125561095,+	Slc35f5
chr1:125428382..125428783	chr1:125435535..125435557,-	Actr3
chr1:125428382..125428783	chr1:125435694..125435710,-	Actr3
chr1:125428382..125428783	chr1:125561010..125561095,+	Slc35f5
chr1:125437983..125438384	chr1:125435422..125435444,-	Actr3
chr1:125437983..125438384	chr1:125435535..125435557,-	Actr3
chr1:125441652..125442053	chr1:125435422..125435444,-	Actr3
chr1:125441652..125442053	chr1:125435474..125435533,-	Actr3
chr1:125441652..125442053	chr1:125435535..125435557,-	Actr3
chr1:125441652..125442053	chr1:125561010..125561095,+	Slc35f5
chr1:125462889..125463290	chr1:125435422..125435444,-	Actr3
chr1:125462889..125463290	chr1:125435474..125435533,-	Actr3
chr1:125462889..125463290	chr1:125435535..125435557,-	Actr3
chr1:125462889..125463290	chr1:125561010..125561095,+	Slc35f5
chr1:125466612..125467013	chr1:125435422..125435444,-	Actr3
chr1:125466612..125467013	chr1:125435474..125435533,-	Actr3
chr1:125466612..125467013	chr1:125435535..125435557,-	Actr3
chr1:125466612..125467013	chr1:125561010..125561095,+	Slc35f5
chr1:125470913..125471314	chr1:125435422..125435444,-	Actr3
chr1:125470913..125471314	chr1:125435535..125435557,-	Actr3
chr1:125470913..125471314	chr1:125561010..125561095,+	Slc35f5
chr1:125473154..125473555	chr1:125435422..125435444,-	Actr3
chr1:125473154..125473555	chr1:125435474..125435533,-	Actr3
chr1:125473154..125473555	chr1:125435535..125435557,-	Actr3
chr1:125473154..125473555	chr1:125561010..125561095,+	Slc35f5
chr1:125473844..125474245	chr1:125435422..125435444,-	Actr3
chr1:125507757..125508158	chr1:125435535..125435557,-	Actr3
chr1:125507757..125508158	chr1:125435694..125435710,-	Actr3
chr1:125507757..125508158	chr1:125561010..125561095,+	Slc35f5
chr1:125525963..125526364	chr1:125561010..125561095,+	Slc35f5
chr1:127135742..127136143	chr1:127204974..127205050,+	Mgat5
chr1:127135742..127136143	chr1:127205193..127205295,+	Mgat5
chr1:127205905..127206306	chr1:127204974..127205050,+	Mgat5
chr1:127205905..127206306	chr1:127205193..127205295,+	Mgat5
chr1:127206370..127206771	chr1:127204974..127205050,+	Mgat5
chr1:127206370..127206771	chr1:127205193..127205295,+	Mgat5
chr1:127210079..127210480	chr1:127204974..127205050,+	Mgat5
chr1:127219560..127219961	chr1:127204974..127205050,+	Mgat5
chr1:127219560..127219961	chr1:127205193..127205295,+	Mgat5
chr1:127250412..127250813	chr1:127204974..127205050,+	Mgat5
chr1:127250412..127250813	chr1:127205193..127205295,+	Mgat5
chr1:127271152..127271553	chr1:127204974..127205050,+	Mgat5
chr1:127271152..127271553	chr1:127205193..127205295,+	Mgat5
chr1:127981031..127981432	chr1:127677745..127677798,-	Tmem163
chr1:127981031..127981432	chr1:127774183..127774238,+	Ccnt2
chr1:127981031..127981432	chr1:127868772..127868807,+	Rab3gap1
chr1:127981031..127981432	chr1:128102411..128102486,-	Zranb3
chr1:127981031..127981432	chr1:128103297..128103311,+	R3hdm1
chr1:127981031..127981432	chr1:128103312..128103360,+	R3hdm1
chr1:127981031..127981432	chr1:128103376..128103387,+	R3hdm1
chr1:127981031..127981432	chr1:128244122..128244175,+	Ubxn4
chr1:127991647..127992048	chr1:128103376..128103387,+	R3hdm1
chr1:128004355..128004756	chr1:127677745..127677798,-	Tmem163
chr1:128004355..128004756	chr1:127774183..127774238,+	Ccnt2
chr1:128004355..128004756	chr1:128102411..128102486,-	Zranb3
chr1:128004355..128004756	chr1:128103297..128103311,+	R3hdm1
chr1:128004355..128004756	chr1:128103312..128103360,+	R3hdm1
chr1:128004355..128004756	chr1:128103376..128103387,+	R3hdm1
chr1:128013910..128014311	chr1:127677745..127677798,-	Tmem163
chr1:128013910..128014311	chr1:127774183..127774238,+	Ccnt2
chr1:128013910..128014311	chr1:128102411..128102486,-	Zranb3
chr1:128013910..128014311	chr1:128103297..128103311,+	R3hdm1
chr1:128013910..128014311	chr1:128103312..128103360,+	R3hdm1
chr1:128013910..128014311	chr1:128103376..128103387,+	R3hdm1
chr1:128068970..128069371	chr1:127677745..127677798,-	Tmem163
chr1:128068970..128069371	chr1:127774183..127774238,+	Ccnt2
chr1:128068970..128069371	chr1:128103297..128103311,+	R3hdm1
chr1:128068970..128069371	chr1:128103312..128103360,+	R3hdm1
chr1:128068970..128069371	chr1:128103376..128103387,+	R3hdm1
chr1:128615462..128615863	chr1:128359597..128359609,-	Mcm6
chr1:128615462..128615863	chr1:128359610..128359698,-	Mcm6
chr1:128615462..128615863	chr1:128417317..128417350,-	Dars
chr1:128615462..128615863	chr1:128592245..128592262,-	Cxcr4
chr1:128615462..128615863	chr1:128592265..128592318,-	Cxcr4
chr1:128705033..128705434	chr1:128359610..128359698,-	Mcm6
chr1:128705033..128705434	chr1:128417317..128417350,-	Dars
chr1:128705033..128705434	chr1:128592245..128592262,-	Cxcr4
chr1:128705033..128705434	chr1:128592265..128592318,-	Cxcr4
chr1:128722049..128722450	chr1:128359610..128359698,-	Mcm6
chr1:128722049..128722450	chr1:128417317..128417350,-	Dars
chr1:128722049..128722450	chr1:128592265..128592318,-	Cxcr4
chr1:128724361..128724762	chr1:128359597..128359609,-	Mcm6
chr1:128724361..128724762	chr1:128592265..128592318,-	Cxcr4
chr1:128747373..128747774	chr1:128359597..128359609,-	Mcm6
chr1:128747373..128747774	chr1:128359610..128359698,-	Mcm6
chr1:128747373..128747774	chr1:128417317..128417350,-	Dars
chr1:128747373..128747774	chr1:128592245..128592262,-	Cxcr4
chr1:128747373..128747774	chr1:128592265..128592318,-	Cxcr4
chr1:131198325..131198726	chr1:131199931..131199952,-	Rassf5
chr1:131198325..131198726	chr1:131199957..131199975,-	Rassf5
chr1:131198325..131198726	chr1:131200088..131200145,-	Rassf5
chr1:131198325..131198726	chr1:131200167..131200177,-	Rassf5
chr1:131198325..131198726	chr1:131200182..131200187,-	Rassf5
chr1:131198325..131198726	chr1:131200202..131200214,-	Rassf5
chr1:131301138..131301539	chr1:131527255..131527295,-	Srgap2
chr1:131301138..131301539	chr1:131527301..131527385,-	Srgap2
chr1:131301138..131301539	chr1:131867234..131867272,+	Rab7l1
chr1:131301138..131301539	chr1:131867492..131867535,+	Rab7l1
chr1:131357792..131358193	chr1:131276877..131276889,-	Ikbke
chr1:131357792..131358193	chr1:131279508..131279529,-	Ikbke
chr1:131357792..131358193	chr1:131527255..131527295,-	Srgap2
chr1:131357792..131358193	chr1:131527301..131527385,-	Srgap2
chr1:131357792..131358193	chr1:131527523..131527541,-	Srgap2
chr1:131357792..131358193	chr1:131527897..131527923,+	Fam72a
chr1:131357792..131358193	chr1:131527980..131528002,+	Fam72a
chr1:131384451..131384852	chr1:131279508..131279529,-	Ikbke
chr1:131384451..131384852	chr1:131527255..131527295,-	Srgap2
chr1:131384451..131384852	chr1:131527301..131527385,-	Srgap2
chr1:131384451..131384852	chr1:131527523..131527541,-	Srgap2
chr1:131384451..131384852	chr1:131527897..131527923,+	Fam72a
chr1:131384451..131384852	chr1:131527980..131528002,+	Fam72a
chr1:131384451..131384852	chr1:131867234..131867272,+	Rab7l1
chr1:131394103..131394504	chr1:131527255..131527295,-	Srgap2
chr1:131394103..131394504	chr1:131527301..131527385,-	Srgap2
chr1:131394103..131394504	chr1:131527980..131528002,+	Fam72a
chr1:131434971..131435372	chr1:131527255..131527295,-	Srgap2
chr1:131434971..131435372	chr1:131527301..131527385,-	Srgap2
chr1:131434971..131435372	chr1:131527523..131527541,-	Srgap2
chr1:131434971..131435372	chr1:131527897..131527923,+	Fam72a
chr1:131434971..131435372	chr1:131638441..131638474,+	Ctse
chr1:131434971..131435372	chr1:131867234..131867272,+	Rab7l1
chr1:131434971..131435372	chr1:131867492..131867535,+	Rab7l1
chr1:131434971..131435372	chr1:131867613..131867632,+	Rab7l1
chr1:131448287..131448688	chr1:131279508..131279529,-	Ikbke
chr1:131448287..131448688	chr1:131527255..131527295,-	Srgap2
chr1:131448287..131448688	chr1:131527301..131527385,-	Srgap2
chr1:131448287..131448688	chr1:131527523..131527541,-	Srgap2
chr1:131448287..131448688	chr1:131527980..131528002,+	Fam72a
chr1:131448287..131448688	chr1:131688670..131688735,+	5430435G22Rik
chr1:131448287..131448688	chr1:131867234..131867272,+	Rab7l1
chr1:131448287..131448688	chr1:131867613..131867632,+	Rab7l1
chr1:131464275..131464676	chr1:131527255..131527295,-	Srgap2
chr1:131464275..131464676	chr1:131527301..131527385,-	Srgap2
chr1:131464275..131464676	chr1:131527523..131527541,-	Srgap2
chr1:131464275..131464676	chr1:131527897..131527923,+	Fam72a
chr1:131464275..131464676	chr1:131867234..131867272,+	Rab7l1
chr1:131464275..131464676	chr1:131867492..131867535,+	Rab7l1
chr1:131523760..131524161	chr1:131527255..131527295,-	Srgap2
chr1:131523760..131524161	chr1:131527301..131527385,-	Srgap2
chr1:131523760..131524161	chr1:131527523..131527541,-	Srgap2
chr1:131523760..131524161	chr1:131527897..131527923,+	Fam72a
chr1:131523760..131524161	chr1:131527980..131528002,+	Fam72a
chr1:131679649..131680050	chr1:131527301..131527385,-	Srgap2
chr1:131679649..131680050	chr1:131688670..131688735,+	5430435G22Rik
chr1:131679649..131680050	chr1:131688744..131688753,+	5430435G22Rik
chr1:131679649..131680050	chr1:131688769..131688784,+	5430435G22Rik
chr1:131679649..131680050	chr1:131828030..131828048,+	Slc41a1
chr1:131690436..131690837	chr1:131527301..131527385,-	Srgap2
chr1:131690436..131690837	chr1:131688670..131688735,+	5430435G22Rik
chr1:131690436..131690837	chr1:131688744..131688753,+	5430435G22Rik
chr1:131690436..131690837	chr1:131688769..131688784,+	5430435G22Rik
chr1:131690436..131690837	chr1:131867234..131867272,+	Rab7l1
chr1:131690436..131690837	chr1:131867276..131867312,+	Rab7l1
chr1:131690436..131690837	chr1:131867492..131867535,+	Rab7l1
chr1:131691426..131691827	chr1:131527301..131527385,-	Srgap2
chr1:131691426..131691827	chr1:131688670..131688735,+	5430435G22Rik
chr1:131691426..131691827	chr1:131688744..131688753,+	5430435G22Rik
chr1:131691426..131691827	chr1:131688769..131688784,+	5430435G22Rik
chr1:131691426..131691827	chr1:131867234..131867272,+	Rab7l1
chr1:131692667..131693068	chr1:131688670..131688735,+	5430435G22Rik
chr1:131692667..131693068	chr1:131688744..131688753,+	5430435G22Rik
chr1:131692667..131693068	chr1:131688769..131688784,+	5430435G22Rik
chr1:131692667..131693068	chr1:131867234..131867272,+	Rab7l1
chr1:131760042..131760443	chr1:131528361..131528376,+	Fam72a
chr1:132133009..132133410	chr1:131910482..131910539,+	Nucks1
chr1:132133009..132133410	chr1:132007604..132007635,+	Elk4
chr1:132133009..132133410	chr1:132139666..132139692,-	Cdk18
chr1:132133009..132133410	chr1:132316111..132316144,+	Nuak2
chr1:132133009..132133410	chr1:132391698..132391804,-	Tmcc2
chr1:132133009..132133410	chr1:132417377..132417401,+	Dstyk
chr1:132133009..132133410	chr1:132417406..132417464,+	Dstyk
chr1:132133009..132133410	chr1:132477361..132477421,+	Rbbp5
chr1:132133484..132133885	chr1:131910482..131910539,+	Nucks1
chr1:132133484..132133885	chr1:131962941..131962970,+	Slc45a3
chr1:132133484..132133885	chr1:132007552..132007593,+	Elk4
chr1:132133484..132133885	chr1:132007604..132007635,+	Elk4
chr1:132133484..132133885	chr1:132008089..132008154,+	Elk4
chr1:132133484..132133885	chr1:132008323..132008355,+	Elk4
chr1:132133484..132133885	chr1:132139636..132139647,-	Cdk18
chr1:132133484..132133885	chr1:132139648..132139657,-	Cdk18
chr1:132133484..132133885	chr1:132139666..132139692,-	Cdk18
chr1:132133484..132133885	chr1:132316111..132316144,+	Nuak2
chr1:132133484..132133885	chr1:132391698..132391804,-	Tmcc2
chr1:132133484..132133885	chr1:132417377..132417401,+	Dstyk
chr1:132133484..132133885	chr1:132417406..132417464,+	Dstyk
chr1:132133484..132133885	chr1:132477361..132477421,+	Rbbp5
chr1:132135625..132136026	chr1:131962941..131962970,+	Slc45a3
chr1:132135625..132136026	chr1:132007552..132007593,+	Elk4
chr1:132135625..132136026	chr1:132007604..132007635,+	Elk4
chr1:132135625..132136026	chr1:132008370..132008397,+	Elk4
chr1:132135625..132136026	chr1:132139636..132139647,-	Cdk18
chr1:132135625..132136026	chr1:132139648..132139657,-	Cdk18
chr1:132135625..132136026	chr1:132139666..132139692,-	Cdk18
chr1:132135625..132136026	chr1:132391698..132391804,-	Tmcc2
chr1:132135625..132136026	chr1:132417406..132417464,+	Dstyk
chr1:132135625..132136026	chr1:132477361..132477421,+	Rbbp5
chr1:132143105..132143506	chr1:131962941..131962970,+	Slc45a3
chr1:132143105..132143506	chr1:132007604..132007635,+	Elk4
chr1:132143105..132143506	chr1:132008089..132008154,+	Elk4
chr1:132143105..132143506	chr1:132139636..132139647,-	Cdk18
chr1:132143105..132143506	chr1:132139666..132139692,-	Cdk18
chr1:132319161..132319562	chr1:132139636..132139647,-	Cdk18
chr1:132319161..132319562	chr1:132139648..132139657,-	Cdk18
chr1:132319161..132319562	chr1:132391698..132391804,-	Tmcc2
chr1:132319161..132319562	chr1:132477361..132477421,+	Rbbp5
chr1:132370653..132371054	chr1:132007604..132007635,+	Elk4
chr1:132370653..132371054	chr1:132008089..132008154,+	Elk4
chr1:132370653..132371054	chr1:132008323..132008355,+	Elk4
chr1:132370653..132371054	chr1:132139636..132139647,-	Cdk18
chr1:132370653..132371054	chr1:132139648..132139657,-	Cdk18
chr1:132370653..132371054	chr1:132139666..132139692,-	Cdk18
chr1:132370653..132371054	chr1:132316111..132316144,+	Nuak2
chr1:132370653..132371054	chr1:132391698..132391804,-	Tmcc2
chr1:132370653..132371054	chr1:132417377..132417401,+	Dstyk
chr1:132370653..132371054	chr1:132417406..132417464,+	Dstyk
chr1:132370653..132371054	chr1:132417555..132417609,+	Dstyk
chr1:132370653..132371054	chr1:132477361..132477421,+	Rbbp5
chr1:132371321..132371722	chr1:132008323..132008355,+	Elk4
chr1:132371321..132371722	chr1:132316111..132316144,+	Nuak2
chr1:132371321..132371722	chr1:132391698..132391804,-	Tmcc2
chr1:132371321..132371722	chr1:132417377..132417401,+	Dstyk
chr1:132371321..132371722	chr1:132417406..132417464,+	Dstyk
chr1:132371321..132371722	chr1:132417555..132417609,+	Dstyk
chr1:132371321..132371722	chr1:132477361..132477421,+	Rbbp5
chr1:132377271..132377672	chr1:132008323..132008355,+	Elk4
chr1:132377271..132377672	chr1:132139648..132139657,-	Cdk18
chr1:132377271..132377672	chr1:132391698..132391804,-	Tmcc2
chr1:132377271..132377672	chr1:132417377..132417401,+	Dstyk
chr1:132377271..132377672	chr1:132417406..132417464,+	Dstyk
chr1:132377271..132377672	chr1:132477361..132477421,+	Rbbp5
chr1:132384289..132384690	chr1:132008089..132008154,+	Elk4
chr1:132384289..132384690	chr1:132008323..132008355,+	Elk4
chr1:132384289..132384690	chr1:132139636..132139647,-	Cdk18
chr1:132384289..132384690	chr1:132139648..132139657,-	Cdk18
chr1:132384289..132384690	chr1:132139666..132139692,-	Cdk18
chr1:132384289..132384690	chr1:132316111..132316144,+	Nuak2
chr1:132384289..132384690	chr1:132391698..132391804,-	Tmcc2
chr1:132384289..132384690	chr1:132417377..132417401,+	Dstyk
chr1:132384289..132384690	chr1:132417406..132417464,+	Dstyk
chr1:132384289..132384690	chr1:132417555..132417609,+	Dstyk
chr1:132384289..132384690	chr1:132477361..132477421,+	Rbbp5
chr1:133020149..133020550	chr1:131910482..131910539,+	Nucks1
chr1:133020149..133020550	chr1:132316085..132316094,+	Nuak2
chr1:133020149..133020550	chr1:132316111..132316144,+	Nuak2
chr1:133020149..133020550	chr1:132391698..132391804,-	Tmcc2
chr1:133020149..133020550	chr1:132417406..132417464,+	Dstyk
chr1:133020149..133020550	chr1:132477361..132477421,+	Rbbp5
chr1:133134325..133134726	chr1:133130877..133130886,+	Ppp1r15b
chr1:133134325..133134726	chr1:133131239..133131254,+	Ppp1r15b
chr1:133134325..133134726	chr1:133131266..133131283,+	Ppp1r15b
chr1:133134325..133134726	chr1:133131288..133131389,+	Ppp1r15b
chr1:133134325..133134726	chr1:133131408..133131437,+	Ppp1r15b
chr1:133134325..133134726	chr1:133131451..133131473,+	Ppp1r15b
chr1:133856023..133856424	chr1:133800996..133801023,-	Atp2b4
chr1:134060807..134061208	chr1:134079109..134079124,-	Btg2
chr1:134065310..134065711	chr1:134079109..134079124,-	Btg2
chr1:134083652..134084053	chr1:134079109..134079124,-	Btg2
chr1:134092879..134093280	chr1:134079109..134079124,-	Btg2
chr1:134093808..134094209	chr1:134079109..134079124,-	Btg2
chr1:134095024..134095425	chr1:134079109..134079124,-	Btg2
chr1:134099156..134099557	chr1:134079109..134079124,-	Btg2
chr1:13424502..13424903	chr1:13374020..13374079,-	Ncoa2
chr1:13424502..13424903	chr1:13374125..13374181,-	Ncoa2
chr1:13424502..13424903	chr1:13374432..13374474,-	Ncoa2
chr1:13424502..13424903	chr1:13589734..13589764,-	Tram1
chr1:13424502..13424903	chr1:13589803..13589902,-	Tram1
chr1:13424502..13424903	chr1:13660508..13660554,-	Lactb2
chr1:13426103..13426504	chr1:13660476..13660503,-	Lactb2
chr1:134302752..134303153	chr1:134405702..134405724,+	Cyb5r1
chr1:134302752..134303153	chr1:134405725..134405736,+	Cyb5r1
chr1:134302752..134303153	chr1:134405768..134405792,+	Cyb5r1
chr1:134302752..134303153	chr1:134405965..134405970,+	Cyb5r1
chr1:134302752..134303153	chr1:134406335..134406362,+	Cyb5r1
chr1:134302752..134303153	chr1:134406374..134406385,+	Cyb5r1
chr1:134302752..134303153	chr1:134415370..134415379,+	Adipor1
chr1:134302752..134303153	chr1:134415380..134415408,+	Adipor1
chr1:134302752..134303153	chr1:134415414..134415497,+	Adipor1
chr1:134302752..134303153	chr1:134494628..134494680,+	Rabif
chr1:134302752..134303153	chr1:134560155..134560187,+	Kdm5b
chr1:134420011..134420412	chr1:134405702..134405724,+	Cyb5r1
chr1:134420011..134420412	chr1:134405725..134405736,+	Cyb5r1
chr1:134420011..134420412	chr1:134405768..134405792,+	Cyb5r1
chr1:134420011..134420412	chr1:134406335..134406362,+	Cyb5r1
chr1:134420011..134420412	chr1:134406374..134406385,+	Cyb5r1
chr1:134420011..134420412	chr1:134415370..134415379,+	Adipor1
chr1:134420011..134420412	chr1:134415380..134415408,+	Adipor1
chr1:134420011..134420412	chr1:134415414..134415497,+	Adipor1
chr1:134420011..134420412	chr1:134415510..134415532,+	Adipor1
chr1:134420011..134420412	chr1:134415709..134415785,+	Adipor1
chr1:134420011..134420412	chr1:134560155..134560187,+	Kdm5b
chr1:13513764..13514165	chr1:13374020..13374079,-	Ncoa2
chr1:13513764..13514165	chr1:13589803..13589902,-	Tram1
chr1:13513764..13514165	chr1:13660508..13660554,-	Lactb2
chr1:135466921..135467322	chr1:135146735..135146744,+	Arl8a
chr1:135466921..135467322	chr1:135146782..135146868,+	Arl8a
chr1:135466921..135467322	chr1:135313729..135313761,-	Timm17a
chr1:135466921..135467322	chr1:135430426..135430488,-	Ipo9
chr1:135466921..135467322	chr1:135430490..135430505,-	Ipo9
chr1:135466921..135467322	chr1:135818842..135818848,+	Lad1
chr1:135509109..135509510	chr1:135430426..135430488,-	Ipo9
chr1:135516974..135517375	chr1:135146735..135146744,+	Arl8a
chr1:135516974..135517375	chr1:135146782..135146868,+	Arl8a
chr1:135516974..135517375	chr1:135313729..135313761,-	Timm17a
chr1:135516974..135517375	chr1:135430426..135430488,-	Ipo9
chr1:135516974..135517375	chr1:135430490..135430505,-	Ipo9
chr1:135524495..135524896	chr1:135430426..135430488,-	Ipo9
chr1:135524495..135524896	chr1:135688093..135688177,-	Nav1
chr1:135534708..135535109	chr1:135430426..135430488,-	Ipo9
chr1:135535318..135535719	chr1:135146735..135146744,+	Arl8a
chr1:135535318..135535719	chr1:135146782..135146868,+	Arl8a
chr1:135535318..135535719	chr1:135232077..135232111,+	Gm4204
chr1:135535318..135535719	chr1:135313729..135313761,-	Timm17a
chr1:135535318..135535719	chr1:135430426..135430488,-	Ipo9
chr1:135535318..135535719	chr1:135430490..135430505,-	Ipo9
chr1:135535318..135535719	chr1:135818766..135818773,+	Lad1
chr1:135535318..135535719	chr1:135818842..135818848,+	Lad1
chr1:135535318..135535719	chr1:135818871..135818900,+	Lad1
chr1:135540652..135541053	chr1:135688093..135688177,-	Nav1
chr1:135625644..135626045	chr1:135284006..135284069,-	Rnpep
chr1:135625644..135626045	chr1:135430426..135430488,-	Ipo9
chr1:135625644..135626045	chr1:135688093..135688177,-	Nav1
chr1:135625644..135626045	chr1:135766079..135766182,+	Phlda3
chr1:135629802..135630203	chr1:135284006..135284069,-	Rnpep
chr1:135629802..135630203	chr1:135284075..135284086,-	Rnpep
chr1:135629802..135630203	chr1:135430426..135430488,-	Ipo9
chr1:135629802..135630203	chr1:135688093..135688177,-	Nav1
chr1:135629802..135630203	chr1:135766079..135766182,+	Phlda3
chr1:135631478..135631879	chr1:135284006..135284069,-	Rnpep
chr1:135631478..135631879	chr1:135284075..135284086,-	Rnpep
chr1:135631478..135631879	chr1:135430426..135430488,-	Ipo9
chr1:135631478..135631879	chr1:135688093..135688177,-	Nav1
chr1:135631478..135631879	chr1:135766079..135766182,+	Phlda3
chr1:135632215..135632616	chr1:135284006..135284069,-	Rnpep
chr1:135632215..135632616	chr1:135430426..135430488,-	Ipo9
chr1:135632215..135632616	chr1:135688093..135688177,-	Nav1
chr1:135632215..135632616	chr1:135766079..135766182,+	Phlda3
chr1:135659485..135659886	chr1:135284006..135284069,-	Rnpep
chr1:135659485..135659886	chr1:135430426..135430488,-	Ipo9
chr1:135666014..135666415	chr1:135284006..135284069,-	Rnpep
chr1:135666014..135666415	chr1:135430426..135430488,-	Ipo9
chr1:135666014..135666415	chr1:135688093..135688177,-	Nav1
chr1:135669813..135670214	chr1:135284006..135284069,-	Rnpep
chr1:135669813..135670214	chr1:135688093..135688177,-	Nav1
chr1:135674581..135674982	chr1:135430426..135430488,-	Ipo9
chr1:135674581..135674982	chr1:135688093..135688177,-	Nav1
chr1:135674581..135674982	chr1:135766079..135766182,+	Phlda3
chr1:135676944..135677345	chr1:135430426..135430488,-	Ipo9
chr1:135676944..135677345	chr1:135688093..135688177,-	Nav1
chr1:135676944..135677345	chr1:135766079..135766182,+	Phlda3
chr1:135680679..135681080	chr1:135284006..135284069,-	Rnpep
chr1:135680679..135681080	chr1:135284075..135284086,-	Rnpep
chr1:135680679..135681080	chr1:135430426..135430488,-	Ipo9
chr1:135680679..135681080	chr1:135688093..135688177,-	Nav1
chr1:135680679..135681080	chr1:135766079..135766182,+	Phlda3
chr1:135688665..135689066	chr1:135146735..135146744,+	Arl8a
chr1:135688665..135689066	chr1:135232077..135232111,+	Gm4204
chr1:135688665..135689066	chr1:135232536..135232557,+	Gm4204
chr1:135688665..135689066	chr1:135284006..135284069,-	Rnpep
chr1:135688665..135689066	chr1:135284075..135284086,-	Rnpep
chr1:135688665..135689066	chr1:135430426..135430488,-	Ipo9
chr1:135688665..135689066	chr1:135688093..135688177,-	Nav1
chr1:135688665..135689066	chr1:135766079..135766182,+	Phlda3
chr1:135813078..135813479	chr1:135146707..135146718,+	Arl8a
chr1:135813078..135813479	chr1:135146735..135146744,+	Arl8a
chr1:135813078..135813479	chr1:135146782..135146868,+	Arl8a
chr1:135813078..135813479	chr1:135313729..135313761,-	Timm17a
chr1:135813078..135813479	chr1:135430490..135430505,-	Ipo9
chr1:135813078..135813479	chr1:135818592..135818603,+	Lad1
chr1:135813078..135813479	chr1:135818661..135818672,+	Lad1
chr1:135813078..135813479	chr1:135818685..135818740,+	Lad1
chr1:135813078..135813479	chr1:135818766..135818773,+	Lad1
chr1:135813078..135813479	chr1:135818809..135818834,+	Lad1
chr1:135813078..135813479	chr1:135818842..135818848,+	Lad1
chr1:135813078..135813479	chr1:135818871..135818900,+	Lad1
chr1:135813078..135813479	chr1:135818904..135818981,+	Lad1
chr1:135813702..135814103	chr1:135146735..135146744,+	Arl8a
chr1:135813702..135814103	chr1:135146782..135146868,+	Arl8a
chr1:135813702..135814103	chr1:135313729..135313761,-	Timm17a
chr1:135813702..135814103	chr1:135430490..135430505,-	Ipo9
chr1:135813702..135814103	chr1:135729213..135729234,+	Csrp1
chr1:135813702..135814103	chr1:135818592..135818603,+	Lad1
chr1:135813702..135814103	chr1:135818661..135818672,+	Lad1
chr1:135813702..135814103	chr1:135818685..135818740,+	Lad1
chr1:135813702..135814103	chr1:135818766..135818773,+	Lad1
chr1:135813702..135814103	chr1:135818809..135818834,+	Lad1
chr1:135813702..135814103	chr1:135818842..135818848,+	Lad1
chr1:135813702..135814103	chr1:135818871..135818900,+	Lad1
chr1:135813702..135814103	chr1:135818904..135818981,+	Lad1
chr1:135815389..135815790	chr1:135146707..135146718,+	Arl8a
chr1:135815389..135815790	chr1:135146782..135146868,+	Arl8a
chr1:135815389..135815790	chr1:135313729..135313761,-	Timm17a
chr1:135815389..135815790	chr1:135430490..135430505,-	Ipo9
chr1:135815389..135815790	chr1:135818592..135818603,+	Lad1
chr1:135815389..135815790	chr1:135818661..135818672,+	Lad1
chr1:135815389..135815790	chr1:135818685..135818740,+	Lad1
chr1:135815389..135815790	chr1:135818766..135818773,+	Lad1
chr1:135815389..135815790	chr1:135818809..135818834,+	Lad1
chr1:135815389..135815790	chr1:135818842..135818848,+	Lad1
chr1:135815389..135815790	chr1:135818871..135818900,+	Lad1
chr1:135815389..135815790	chr1:135818904..135818981,+	Lad1
chr1:136135054..136135455	chr1:136017999..136018043,+	Tmem9
chr1:136135054..136135455	chr1:136131363..136131404,+	Kif21b
chr1:136135054..136135455	chr1:136131411..136131441,+	Kif21b
chr1:136135054..136135455	chr1:136131443..136131504,+	Kif21b
chr1:136135054..136135455	chr1:136345779..136345812,-	Camsap2
chr1:136135054..136135455	chr1:136346074..136346144,-	Camsap2
chr1:136135054..136135455	chr1:136415288..136415337,+	Ddx59
chr1:136137037..136137438	chr1:136131363..136131404,+	Kif21b
chr1:136137037..136137438	chr1:136131411..136131441,+	Kif21b
chr1:136137037..136137438	chr1:136131443..136131504,+	Kif21b
chr1:136137037..136137438	chr1:136345779..136345812,-	Camsap2
chr1:136137037..136137438	chr1:136346074..136346144,-	Camsap2
chr1:136137037..136137438	chr1:136415288..136415337,+	Ddx59
chr1:136139884..136140285	chr1:136017999..136018043,+	Tmem9
chr1:136139884..136140285	chr1:136131363..136131404,+	Kif21b
chr1:136139884..136140285	chr1:136131411..136131441,+	Kif21b
chr1:136139884..136140285	chr1:136131443..136131504,+	Kif21b
chr1:136139884..136140285	chr1:136345779..136345812,-	Camsap2
chr1:136139884..136140285	chr1:136346074..136346144,-	Camsap2
chr1:136139884..136140285	chr1:136415288..136415337,+	Ddx59
chr1:136140222..136140623	chr1:136131363..136131404,+	Kif21b
chr1:136140222..136140623	chr1:136131411..136131441,+	Kif21b
chr1:136140222..136140623	chr1:136131443..136131504,+	Kif21b
chr1:136140222..136140623	chr1:136345779..136345812,-	Camsap2
chr1:136140222..136140623	chr1:136346074..136346144,-	Camsap2
chr1:136140222..136140623	chr1:136415288..136415337,+	Ddx59
chr1:136141530..136141931	chr1:136131363..136131404,+	Kif21b
chr1:136141530..136141931	chr1:136345779..136345812,-	Camsap2
chr1:136141530..136141931	chr1:136346074..136346144,-	Camsap2
chr1:136141530..136141931	chr1:136415288..136415337,+	Ddx59
chr1:13652096..13652497	chr1:13374020..13374079,-	Ncoa2
chr1:13652096..13652497	chr1:13374125..13374181,-	Ncoa2
chr1:13652096..13652497	chr1:13374432..13374474,-	Ncoa2
chr1:13652096..13652497	chr1:13589734..13589764,-	Tram1
chr1:13652096..13652497	chr1:13589803..13589902,-	Tram1
chr1:13652096..13652497	chr1:13660476..13660503,-	Lactb2
chr1:13652096..13652497	chr1:13660508..13660554,-	Lactb2
chr1:136578249..136578650	chr1:136624932..136624950,+	Zfp281
chr1:136578249..136578650	chr1:136624951..136624995,+	Zfp281
chr1:136578249..136578650	chr1:136624996..136625020,+	Zfp281
chr1:136579385..136579786	chr1:136624951..136624995,+	Zfp281
chr1:136608837..136609238	chr1:136624951..136624995,+	Zfp281
chr1:136685245..136685646	chr1:136624932..136624950,+	Zfp281
chr1:136685245..136685646	chr1:136624951..136624995,+	Zfp281
chr1:136685245..136685646	chr1:136624996..136625020,+	Zfp281
chr1:138137060..138137461	chr1:138619665..138619759,-	Nek7
chr1:138137742..138138143	chr1:138619665..138619759,-	Nek7
chr1:138144387..138144788	chr1:138619665..138619759,-	Nek7
chr1:138145112..138145513	chr1:138619665..138619759,-	Nek7
chr1:138148966..138149367	chr1:138619665..138619759,-	Nek7
chr1:138158937..138159338	chr1:138619665..138619759,-	Nek7
chr1:138162831..138163232	chr1:138619665..138619759,-	Nek7
chr1:138164596..138164997	chr1:138619665..138619759,-	Nek7
chr1:138191546..138191947	chr1:138619665..138619759,-	Nek7
chr1:138244467..138244868	chr1:138175238..138175274,-	Ptprc
chr1:138244467..138244868	chr1:138619665..138619759,-	Nek7
chr1:138261439..138261840	chr1:138619665..138619759,-	Nek7
chr1:138322609..138323010	chr1:138175238..138175274,-	Ptprc
chr1:138322609..138323010	chr1:138175283..138175311,-	Ptprc
chr1:138322609..138323010	chr1:138619665..138619759,-	Nek7
chr1:138323145..138323546	chr1:138175238..138175274,-	Ptprc
chr1:138348482..138348883	chr1:138619665..138619759,-	Nek7
chr1:138505022..138505423	chr1:138619665..138619759,-	Nek7
chr1:138550267..138550668	chr1:138619665..138619759,-	Nek7
chr1:138595981..138596382	chr1:138619665..138619759,-	Nek7
chr1:138612057..138612458	chr1:138619665..138619759,-	Nek7
chr1:143917590..143917991	chr1:144004139..144004157,-	Rgs2
chr1:143918373..143918774	chr1:144004139..144004157,-	Rgs2
chr1:144199507..144199908	chr1:144004139..144004157,-	Rgs2
chr1:144202903..144203304	chr1:144004139..144004157,-	Rgs2
chr1:144202903..144203304	chr1:144249049..144249068,-	Rgs1
chr1:144202903..144203304	chr1:144249098..144249113,-	Rgs1
chr1:144202903..144203304	chr1:144249133..144249147,-	Rgs1
chr1:144204727..144205128	chr1:144004139..144004157,-	Rgs2
chr1:144206102..144206503	chr1:144004139..144004157,-	Rgs2
chr1:144206102..144206503	chr1:144249049..144249068,-	Rgs1
chr1:144206102..144206503	chr1:144249098..144249113,-	Rgs1
chr1:144239129..144239530	chr1:144249049..144249068,-	Rgs1
chr1:144239129..144239530	chr1:144249098..144249113,-	Rgs1
chr1:144308355..144308756	chr1:144004139..144004157,-	Rgs2
chr1:144314500..144314901	chr1:144249049..144249068,-	Rgs1
chr1:144314500..144314901	chr1:144249098..144249113,-	Rgs1
chr1:144314500..144314901	chr1:144249133..144249147,-	Rgs1
chr1:144316512..144316913	chr1:144249049..144249068,-	Rgs1
chr1:144316512..144316913	chr1:144249098..144249113,-	Rgs1
chr1:144316512..144316913	chr1:144249133..144249147,-	Rgs1
chr1:144317565..144317966	chr1:144249049..144249068,-	Rgs1
chr1:144317565..144317966	chr1:144249098..144249113,-	Rgs1
chr1:144317565..144317966	chr1:144249133..144249147,-	Rgs1
chr1:144318372..144318773	chr1:144249049..144249068,-	Rgs1
chr1:144318372..144318773	chr1:144249098..144249113,-	Rgs1
chr1:144318372..144318773	chr1:144249133..144249147,-	Rgs1
chr1:144764608..144765009	chr1:144775420..144775438,-	Rgs18
chr1:149856816..149857217	chr1:149961223..149961307,-	Pla2g4a
chr1:149856816..149857217	chr1:149961671..149961695,-	Pla2g4a
chr1:149856816..149857217	chr1:150099736..150099758,+	Ptgs2
chr1:149856816..149857217	chr1:150100094..150100106,+	Ptgs2
chr1:149891035..149891436	chr1:149961223..149961307,-	Pla2g4a
chr1:149891035..149891436	chr1:149961671..149961695,-	Pla2g4a
chr1:149891035..149891436	chr1:150099736..150099758,+	Ptgs2
chr1:149891035..149891436	chr1:150100094..150100106,+	Ptgs2
chr1:149940202..149940603	chr1:149961223..149961307,-	Pla2g4a
chr1:149940202..149940603	chr1:149961671..149961695,-	Pla2g4a
chr1:149940202..149940603	chr1:150099736..150099758,+	Ptgs2
chr1:149940202..149940603	chr1:150100094..150100106,+	Ptgs2
chr1:149946497..149946898	chr1:149961223..149961307,-	Pla2g4a
chr1:149946497..149946898	chr1:149961671..149961695,-	Pla2g4a
chr1:149946497..149946898	chr1:150099736..150099758,+	Ptgs2
chr1:149946497..149946898	chr1:150100094..150100106,+	Ptgs2
chr1:149946916..149947317	chr1:149961223..149961307,-	Pla2g4a
chr1:149946916..149947317	chr1:149961671..149961695,-	Pla2g4a
chr1:149946916..149947317	chr1:150099736..150099758,+	Ptgs2
chr1:149946916..149947317	chr1:150100094..150100106,+	Ptgs2
chr1:149947631..149948032	chr1:149961223..149961307,-	Pla2g4a
chr1:149947631..149948032	chr1:149961671..149961695,-	Pla2g4a
chr1:149947631..149948032	chr1:150099736..150099758,+	Ptgs2
chr1:149947631..149948032	chr1:150100094..150100106,+	Ptgs2
chr1:149949338..149949739	chr1:149961223..149961307,-	Pla2g4a
chr1:149949338..149949739	chr1:149961671..149961695,-	Pla2g4a
chr1:149949338..149949739	chr1:150099736..150099758,+	Ptgs2
chr1:149949338..149949739	chr1:150100094..150100106,+	Ptgs2
chr1:149953984..149954385	chr1:149961223..149961307,-	Pla2g4a
chr1:149953984..149954385	chr1:149961671..149961695,-	Pla2g4a
chr1:149953984..149954385	chr1:150099736..150099758,+	Ptgs2
chr1:149955524..149955925	chr1:149961223..149961307,-	Pla2g4a
chr1:149955524..149955925	chr1:149961671..149961695,-	Pla2g4a
chr1:149955524..149955925	chr1:150099736..150099758,+	Ptgs2
chr1:149955524..149955925	chr1:150100094..150100106,+	Ptgs2
chr1:150151212..150151613	chr1:149961223..149961307,-	Pla2g4a
chr1:150151212..150151613	chr1:149961671..149961695,-	Pla2g4a
chr1:150151212..150151613	chr1:150099736..150099758,+	Ptgs2
chr1:150151212..150151613	chr1:150100094..150100106,+	Ptgs2
chr1:150173836..150174237	chr1:149961223..149961307,-	Pla2g4a
chr1:150173836..150174237	chr1:149961671..149961695,-	Pla2g4a
chr1:150173836..150174237	chr1:150099736..150099758,+	Ptgs2
chr1:150173836..150174237	chr1:150100094..150100106,+	Ptgs2
chr1:150197756..150198157	chr1:149961223..149961307,-	Pla2g4a
chr1:150197756..150198157	chr1:149961671..149961695,-	Pla2g4a
chr1:150197756..150198157	chr1:150099736..150099758,+	Ptgs2
chr1:150197756..150198157	chr1:150100094..150100106,+	Ptgs2
chr1:150203036..150203437	chr1:149961223..149961307,-	Pla2g4a
chr1:150203036..150203437	chr1:149961671..149961695,-	Pla2g4a
chr1:150203036..150203437	chr1:150099736..150099758,+	Ptgs2
chr1:150203036..150203437	chr1:150100094..150100106,+	Ptgs2
chr1:150497009..150497410	chr1:150393253..150393265,+	Tpr
chr1:150497009..150497410	chr1:150393270..150393411,+	Tpr
chr1:150503062..150503463	chr1:150393253..150393265,+	Tpr
chr1:150503062..150503463	chr1:150393270..150393411,+	Tpr
chr1:151270607..151271008	chr1:151344471..151344529,+	Ivns1abp
chr1:151270607..151271008	chr1:151344539..151344556,+	Ivns1abp
chr1:151270607..151271008	chr1:151344571..151344584,+	Ivns1abp
chr1:151270607..151271008	chr1:151428322..151428402,-	Swt1
chr1:151270607..151271008	chr1:151428612..151428719,+	Trmt1l
chr1:151270607..151271008	chr1:151428725..151428736,+	Trmt1l
chr1:151686725..151687126	chr1:151500793..151500838,-	Rnf2
chr1:151686725..151687126	chr1:151571441..151571471,+	Fam129a
chr1:151686725..151687126	chr1:151571481..151571492,+	Fam129a
chr1:151686725..151687126	chr1:151755337..151755396,+	Edem3
chr1:151686725..151687126	chr1:151755410..151755441,+	Edem3
chr1:151947297..151947698	chr1:151571426..151571440,+	Fam129a
chr1:151947297..151947698	chr1:151571441..151571471,+	Fam129a
chr1:151947297..151947698	chr1:151571481..151571492,+	Fam129a
chr1:151947297..151947698	chr1:152090241..152090253,-	1700025G04Rik
chr1:151947297..151947698	chr1:152090259..152090332,-	1700025G04Rik
chr1:152019093..152019494	chr1:151500793..151500838,-	Rnf2
chr1:152019093..152019494	chr1:151571426..151571440,+	Fam129a
chr1:152019093..152019494	chr1:151571441..151571471,+	Fam129a
chr1:152019093..152019494	chr1:151571481..151571492,+	Fam129a
chr1:152526712..152527113	chr1:152625075..152625086,-	Rgl1
chr1:152526712..152527113	chr1:152625123..152625138,-	Rgl1
chr1:152526712..152527113	chr1:152625153..152625174,-	Rgl1
chr1:152526712..152527113	chr1:152625212..152625219,-	Rgl1
chr1:152528911..152529312	chr1:152625075..152625086,-	Rgl1
chr1:152528911..152529312	chr1:152625123..152625138,-	Rgl1
chr1:152528911..152529312	chr1:152625153..152625174,-	Rgl1
chr1:152528911..152529312	chr1:152625212..152625219,-	Rgl1
chr1:152536616..152537017	chr1:152625075..152625086,-	Rgl1
chr1:152536616..152537017	chr1:152625123..152625138,-	Rgl1
chr1:152536616..152537017	chr1:152625153..152625174,-	Rgl1
chr1:152536616..152537017	chr1:152625212..152625219,-	Rgl1
chr1:152540545..152540946	chr1:152625075..152625086,-	Rgl1
chr1:152540545..152540946	chr1:152625123..152625138,-	Rgl1
chr1:152540545..152540946	chr1:152625153..152625174,-	Rgl1
chr1:152540545..152540946	chr1:152625212..152625219,-	Rgl1
chr1:152580502..152580903	chr1:152625075..152625086,-	Rgl1
chr1:152580502..152580903	chr1:152625123..152625138,-	Rgl1
chr1:152580502..152580903	chr1:152625153..152625174,-	Rgl1
chr1:152580502..152580903	chr1:152625212..152625219,-	Rgl1
chr1:152581110..152581511	chr1:152625075..152625086,-	Rgl1
chr1:152581110..152581511	chr1:152625123..152625138,-	Rgl1
chr1:152581110..152581511	chr1:152625153..152625174,-	Rgl1
chr1:152581110..152581511	chr1:152625212..152625219,-	Rgl1
chr1:152581828..152582229	chr1:152625075..152625086,-	Rgl1
chr1:152581828..152582229	chr1:152625123..152625138,-	Rgl1
chr1:152581828..152582229	chr1:152625153..152625174,-	Rgl1
chr1:152581828..152582229	chr1:152625212..152625219,-	Rgl1
chr1:152809811..152810212	chr1:152766540..152766551,+	Arpc5
chr1:152809811..152810212	chr1:152766591..152766687,+	Arpc5
chr1:152809811..152810212	chr1:152766693..152766710,+	Arpc5
chr1:152809811..152810212	chr1:152807817..152807872,+	Ncf2
chr1:152809811..152810212	chr1:152807876..152807898,+	Ncf2
chr1:152809811..152810212	chr1:152807903..152807934,+	Ncf2
chr1:152809811..152810212	chr1:152807949..152807958,+	Ncf2
chr1:152809811..152810212	chr1:152902627..152902670,-	Smg7
chr1:152809811..152810212	chr1:152903062..152903119,-	Smg7
chr1:152811796..152812197	chr1:152766591..152766687,+	Arpc5
chr1:152811796..152812197	chr1:152766693..152766710,+	Arpc5
chr1:152811796..152812197	chr1:152807817..152807872,+	Ncf2
chr1:152811796..152812197	chr1:152807949..152807958,+	Ncf2
chr1:152811796..152812197	chr1:152902627..152902670,-	Smg7
chr1:152811796..152812197	chr1:152903062..152903119,-	Smg7
chr1:153300450..153300851	chr1:152903062..152903119,-	Smg7
chr1:153300450..153300851	chr1:153332731..153332820,-	Lamc1
chr1:153300450..153300851	chr1:153332958..153332975,-	Lamc1
chr1:153300450..153300851	chr1:153332997..153333013,-	Lamc1
chr1:153351081..153351482	chr1:152903062..152903119,-	Smg7
chr1:153351081..153351482	chr1:153332731..153332820,-	Lamc1
chr1:153532220..153532621	chr1:153487672..153487681,-	Dhx9
chr1:153532220..153532621	chr1:153487684..153487691,-	Dhx9
chr1:153532220..153532621	chr1:153549703..153549724,-	Npl
chr1:153532220..153532621	chr1:153550045..153550081,-	Npl
chr1:153532220..153532621	chr1:153751882..153751905,+	Rnasel
chr1:153532220..153532621	chr1:153751946..153752034,+	Rnasel
chr1:153532220..153532621	chr1:153752784..153752802,+	Rnasel
chr1:153532220..153532621	chr1:153899936..153899953,+	Glul
chr1:154006095..154006496	chr1:153549703..153549724,-	Npl
chr1:154006095..154006496	chr1:153549732..153549745,-	Npl
chr1:154006095..154006496	chr1:153550045..153550081,-	Npl
chr1:154006095..154006496	chr1:153751882..153751905,+	Rnasel
chr1:154006095..154006496	chr1:153751946..153752034,+	Rnasel
chr1:154006095..154006496	chr1:153752784..153752802,+	Rnasel
chr1:154006095..154006496	chr1:153899936..153899953,+	Glul
chr1:154008520..154008921	chr1:153549703..153549724,-	Npl
chr1:154008520..154008921	chr1:153550045..153550081,-	Npl
chr1:154008520..154008921	chr1:153751882..153751905,+	Rnasel
chr1:154008520..154008921	chr1:153751946..153752034,+	Rnasel
chr1:154008520..154008921	chr1:153899936..153899953,+	Glul
chr1:154097649..154098050	chr1:153549703..153549724,-	Npl
chr1:154097649..154098050	chr1:153549732..153549745,-	Npl
chr1:154097649..154098050	chr1:153550045..153550081,-	Npl
chr1:154097649..154098050	chr1:153751882..153751905,+	Rnasel
chr1:154097649..154098050	chr1:153751946..153752034,+	Rnasel
chr1:154097649..154098050	chr1:153752784..153752802,+	Rnasel
chr1:154097649..154098050	chr1:153899936..153899953,+	Glul
chr1:155050182..155050583	chr1:155099630..155099633,-	Ier5
chr1:155050182..155050583	chr1:155158684..155158701,+	Stx6
chr1:155050182..155050583	chr1:155158705..155158776,+	Stx6
chr1:155051146..155051547	chr1:155099630..155099633,-	Ier5
chr1:155051146..155051547	chr1:155158684..155158701,+	Stx6
chr1:155059422..155059823	chr1:155099630..155099633,-	Ier5
chr1:155062030..155062431	chr1:155099630..155099633,-	Ier5
chr1:155074930..155075331	chr1:155099630..155099633,-	Ier5
chr1:155091252..155091653	chr1:155099630..155099633,-	Ier5
chr1:155091252..155091653	chr1:155158705..155158776,+	Stx6
chr1:156996491..156996892	chr1:156939553..156939616,-	Ralgps2
chr1:157444924..157445325	chr1:157458554..157458597,+	BC026585
chr1:161353301..161353702	chr1:161251153..161251186,-	Prdx6
chr1:161353301..161353702	chr1:161251503..161251529,-	Prdx6
chr1:161353301..161353702	chr1:161395430..161395442,+	Tnfsf4
chr1:161353301..161353702	chr1:161494650..161494656,+	Tnfsf18
chr1:161353301..161353702	chr1:161876588..161876607,-	Suco
chr1:161353301..161353702	chr1:161876610..161876649,-	Suco
chr1:161353301..161353702	chr1:161876655..161876680,-	Suco
chr1:161353301..161353702	chr1:161876780..161876821,-	Suco
chr1:161353301..161353702	chr1:161876834..161876862,-	Suco
chr1:161893978..161894379	chr1:161251153..161251186,-	Prdx6
chr1:161893978..161894379	chr1:161876834..161876862,-	Suco
chr1:161893978..161894379	chr1:161969179..161969257,+	Pigc
chr1:161896078..161896479	chr1:161251153..161251186,-	Prdx6
chr1:161896078..161896479	chr1:161251503..161251529,-	Prdx6
chr1:161896078..161896479	chr1:161395430..161395442,+	Tnfsf4
chr1:161896078..161896479	chr1:161494650..161494656,+	Tnfsf18
chr1:161896078..161896479	chr1:161876588..161876607,-	Suco
chr1:161896078..161896479	chr1:161876610..161876649,-	Suco
chr1:161896078..161896479	chr1:161876655..161876680,-	Suco
chr1:161896078..161896479	chr1:161876780..161876821,-	Suco
chr1:161896078..161896479	chr1:161876834..161876862,-	Suco
chr1:161897145..161897546	chr1:161251153..161251186,-	Prdx6
chr1:161897145..161897546	chr1:161251503..161251529,-	Prdx6
chr1:161897145..161897546	chr1:161876588..161876607,-	Suco
chr1:161897145..161897546	chr1:161876610..161876649,-	Suco
chr1:161897145..161897546	chr1:161876655..161876680,-	Suco
chr1:161897145..161897546	chr1:161876780..161876821,-	Suco
chr1:161897145..161897546	chr1:161876834..161876862,-	Suco
chr1:161998781..161999182	chr1:162548485..162548546,-	Mettl13
chr1:162564937..162565338	chr1:162570588..162570654,+	Vamp4
chr1:162564937..162565338	chr1:162740476..162740534,-	Prrc2c
chr1:162564937..162565338	chr1:162740539..162740552,-	Prrc2c
chr1:162792728..162793129	chr1:163403603..163403619,-	Gorab
chr1:162792728..162793129	chr1:163403626..163403680,-	Gorab
chr1:163383568..163383969	chr1:163403626..163403680,-	Gorab
chr1:163383568..163383969	chr1:163779710..163779744,+	Kifap3
chr1:164135273..164135674	chr1:163779632..163779706,+	Kifap3
chr1:164135273..164135674	chr1:163930028..163930078,+	Scyl3
chr1:164135273..164135674	chr1:163994767..163994808,-	BC055324
chr1:164135273..164135674	chr1:164151815..164151883,+	F5
chr1:164135939..164136340	chr1:163779632..163779706,+	Kifap3
chr1:164135939..164136340	chr1:164151815..164151883,+	F5
chr1:165642744..165643145	chr1:165236892..165236957,-	Tiprl
chr1:165642744..165643145	chr1:165708085..165708099,-	Rcsd1
chr1:165642744..165643145	chr1:166002619..166002647,-	Pou2f1
chr1:165705660..165706061	chr1:165236892..165236957,-	Tiprl
chr1:165705660..165706061	chr1:165707993..165708008,-	Rcsd1
chr1:165705660..165706061	chr1:165708009..165708030,-	Rcsd1
chr1:165705660..165706061	chr1:165708052..165708078,-	Rcsd1
chr1:165705660..165706061	chr1:165708085..165708099,-	Rcsd1
chr1:165705660..165706061	chr1:166002619..166002647,-	Pou2f1
chr1:165705660..165706061	chr1:166379361..166379406,+	Tada1
chr1:165706797..165707198	chr1:165236892..165236957,-	Tiprl
chr1:165706797..165707198	chr1:165461190..165461271,+	Mpc2
chr1:166001062..166001463	chr1:165236892..165236957,-	Tiprl
chr1:166001062..166001463	chr1:165460430..165460488,-	Dcaf6
chr1:166001062..166001463	chr1:166379272..166379357,+	Tada1
chr1:166001062..166001463	chr1:166379361..166379406,+	Tada1
chr1:166138202..166138603	chr1:165236892..165236957,-	Tiprl
chr1:166138202..166138603	chr1:165460430..165460488,-	Dcaf6
chr1:166138202..166138603	chr1:165461190..165461271,+	Mpc2
chr1:166138202..166138603	chr1:165708085..165708099,-	Rcsd1
chr1:166138202..166138603	chr1:165763753..165763784,+	Creg1
chr1:166138202..166138603	chr1:166002619..166002647,-	Pou2f1
chr1:166138202..166138603	chr1:166379361..166379406,+	Tada1
chr1:166429880..166430281	chr1:167308712..167308804,+	Tmco1
chr1:166793028..166793429	chr1:167308712..167308804,+	Tmco1
chr1:16684689..16685090	chr1:16619245..16619303,-	Ube2w
chr1:16684689..16685090	chr1:16619304..16619313,-	Ube2w
chr1:16684689..16685090	chr1:16665189..16665264,+	Tmem70
chr1:16684689..16685090	chr1:16688405..16688458,+	Ly96
chr1:167336392..167336793	chr1:167308712..167308804,+	Tmco1
chr1:170791032..170791433	chr1:170867732..170867743,-	Atf6
chr1:170849936..170850337	chr1:170174875..170174952,-	Uap1
chr1:170849936..170850337	chr1:170174959..170174984,-	Uap1
chr1:170849936..170850337	chr1:170215378..170215420,-	Uhmk1
chr1:170849936..170850337	chr1:170589785..170589866,-	Nos1ap
chr1:170849936..170850337	chr1:170867732..170867743,-	Atf6
chr1:170849936..170850337	chr1:170867745..170867756,-	Atf6
chr1:170849936..170850337	chr1:170867759..170867785,-	Atf6
chr1:170849936..170850337	chr1:170867789..170867800,-	Atf6
chr1:170849936..170850337	chr1:170867803..170867814,-	Atf6
chr1:170853499..170853900	chr1:170174875..170174952,-	Uap1
chr1:170853499..170853900	chr1:170174959..170174984,-	Uap1
chr1:170853499..170853900	chr1:170215378..170215420,-	Uhmk1
chr1:170853499..170853900	chr1:170589785..170589866,-	Nos1ap
chr1:170853499..170853900	chr1:170867732..170867743,-	Atf6
chr1:170853499..170853900	chr1:170867745..170867756,-	Atf6
chr1:170853499..170853900	chr1:170867759..170867785,-	Atf6
chr1:170853499..170853900	chr1:170867789..170867800,-	Atf6
chr1:170853499..170853900	chr1:170867803..170867814,-	Atf6
chr1:170898365..170898766	chr1:170885388..170885448,-	Dusp12
chr1:170898365..170898766	chr1:171018896..171018908,+	Fcgr4
chr1:170898365..170898766	chr1:171018913..171018936,+	Fcgr4
chr1:170898365..170898766	chr1:171018940..171018979,+	Fcgr4
chr1:170898365..170898766	chr1:171059355..171059370,-	Fcgr3
chr1:170903355..170903756	chr1:170885388..170885448,-	Dusp12
chr1:170903355..170903756	chr1:171018913..171018936,+	Fcgr4
chr1:170903355..170903756	chr1:171018940..171018979,+	Fcgr4
chr1:170903355..170903756	chr1:171059355..171059370,-	Fcgr3
chr1:170934395..170934796	chr1:170885388..170885448,-	Dusp12
chr1:170934395..170934796	chr1:171059355..171059370,-	Fcgr3
chr1:170953217..170953618	chr1:170885388..170885448,-	Dusp12
chr1:170953217..170953618	chr1:171059355..171059370,-	Fcgr3
chr1:170958259..170958660	chr1:170885388..170885448,-	Dusp12
chr1:170968564..170968965	chr1:170976004..170976015,-	Fcgr2b
chr1:170968564..170968965	chr1:170976024..170976038,-	Fcgr2b
chr1:170968564..170968965	chr1:170976043..170976099,-	Fcgr2b
chr1:170972803..170973204	chr1:170976004..170976015,-	Fcgr2b
chr1:170972803..170973204	chr1:170976043..170976099,-	Fcgr2b
chr1:170988647..170989048	chr1:170885388..170885448,-	Dusp12
chr1:170988647..170989048	chr1:171059355..171059370,-	Fcgr3
chr1:170997718..170998119	chr1:170885388..170885448,-	Dusp12
chr1:170997718..170998119	chr1:171018913..171018936,+	Fcgr4
chr1:170997718..170998119	chr1:171018940..171018979,+	Fcgr4
chr1:170997718..170998119	chr1:171059355..171059370,-	Fcgr3
chr1:171171147..171171548	chr1:171196229..171196246,-	Pcp4l1
chr1:171171147..171171548	chr1:171281112..171281152,-	Ppox
chr1:171171147..171171548	chr1:171287914..171287977,-	Usp21
chr1:171171147..171171548	chr1:171294751..171294792,-	Ufc1
chr1:171171147..171171548	chr1:171389067..171389118,+	Arhgap30
chr1:171171147..171171548	chr1:171389145..171389162,+	Arhgap30
chr1:171171147..171171548	chr1:171389168..171389233,+	Arhgap30
chr1:171171147..171171548	chr1:171389239..171389248,+	Arhgap30
chr1:171171147..171171548	chr1:171411343..171411382,+	Usf1
chr1:171184324..171184725	chr1:171113977..171114052,+	1700009P17Rik
chr1:171184324..171184725	chr1:171196171..171196182,-	Pcp4l1
chr1:171184324..171184725	chr1:171196229..171196246,-	Pcp4l1
chr1:171184324..171184725	chr1:171247083..171247140,-	Ndufs2
chr1:171184324..171184725	chr1:171281112..171281152,-	Ppox
chr1:171184324..171184725	chr1:171287914..171287977,-	Usp21
chr1:171184324..171184725	chr1:171345600..171345628,-	Nit1
chr1:171184324..171184725	chr1:171389067..171389118,+	Arhgap30
chr1:171184324..171184725	chr1:171389145..171389162,+	Arhgap30
chr1:171184324..171184725	chr1:171389239..171389248,+	Arhgap30
chr1:171188112..171188513	chr1:171196171..171196182,-	Pcp4l1
chr1:171188112..171188513	chr1:171196229..171196246,-	Pcp4l1
chr1:171188112..171188513	chr1:171247083..171247140,-	Ndufs2
chr1:171188112..171188513	chr1:171281112..171281152,-	Ppox
chr1:171188112..171188513	chr1:171287914..171287977,-	Usp21
chr1:171188112..171188513	chr1:171329612..171329653,+	Dedd
chr1:171188112..171188513	chr1:171389067..171389118,+	Arhgap30
chr1:171188112..171188513	chr1:171389145..171389162,+	Arhgap30
chr1:171188112..171188513	chr1:171389168..171389233,+	Arhgap30
chr1:171188112..171188513	chr1:171389239..171389248,+	Arhgap30
chr1:171188112..171188513	chr1:171411343..171411382,+	Usf1
chr1:171390012..171390413	chr1:171113977..171114052,+	1700009P17Rik
chr1:171390012..171390413	chr1:171123125..171123169,+	1700009P17Rik
chr1:171390012..171390413	chr1:171150590..171150610,-	Sdhc
chr1:171390012..171390413	chr1:171196171..171196182,-	Pcp4l1
chr1:171390012..171390413	chr1:171196229..171196246,-	Pcp4l1
chr1:171390012..171390413	chr1:171247083..171247140,-	Ndufs2
chr1:171390012..171390413	chr1:171271627..171271629,+	B4galt3
chr1:171390012..171390413	chr1:171281112..171281152,-	Ppox
chr1:171390012..171390413	chr1:171287914..171287977,-	Usp21
chr1:171390012..171390413	chr1:171294751..171294792,-	Ufc1
chr1:171390012..171390413	chr1:171294822..171294839,-	Ufc1
chr1:171390012..171390413	chr1:171329612..171329653,+	Dedd
chr1:171390012..171390413	chr1:171345600..171345628,-	Nit1
chr1:171390012..171390413	chr1:171345630..171345653,-	Nit1
chr1:171390012..171390413	chr1:171370052..171370091,+	Pvrl4
chr1:171390012..171390413	chr1:171370092..171370111,+	Pvrl4
chr1:171390012..171390413	chr1:171370113..171370130,+	Pvrl4
chr1:171390012..171390413	chr1:171370160..171370171,+	Pvrl4
chr1:171390012..171390413	chr1:171370345..171370359,+	Pvrl4
chr1:171390012..171390413	chr1:171389067..171389118,+	Arhgap30
chr1:171390012..171390413	chr1:171389129..171389138,+	Arhgap30
chr1:171390012..171390413	chr1:171389145..171389162,+	Arhgap30
chr1:171390012..171390413	chr1:171389168..171389233,+	Arhgap30
chr1:171390012..171390413	chr1:171389239..171389248,+	Arhgap30
chr1:171390012..171390413	chr1:171411343..171411382,+	Usf1
chr1:171478257..171478658	chr1:171123125..171123169,+	1700009P17Rik
chr1:171478257..171478658	chr1:171196229..171196246,-	Pcp4l1
chr1:171478257..171478658	chr1:171281112..171281152,-	Ppox
chr1:171478257..171478658	chr1:171287914..171287977,-	Usp21
chr1:171478257..171478658	chr1:171294751..171294792,-	Ufc1
chr1:171478257..171478658	chr1:171294822..171294839,-	Ufc1
chr1:171478257..171478658	chr1:171329612..171329653,+	Dedd
chr1:171478257..171478658	chr1:171345600..171345628,-	Nit1
chr1:171478257..171478658	chr1:171370160..171370171,+	Pvrl4
chr1:171478257..171478658	chr1:171389067..171389118,+	Arhgap30
chr1:171478257..171478658	chr1:171389129..171389138,+	Arhgap30
chr1:171478257..171478658	chr1:171389145..171389162,+	Arhgap30
chr1:171478257..171478658	chr1:171389168..171389233,+	Arhgap30
chr1:171478257..171478658	chr1:171389239..171389248,+	Arhgap30
chr1:171478257..171478658	chr1:171411343..171411382,+	Usf1
chr1:171561207..171561608	chr1:171681997..171682096,+	Cd48
chr1:171561207..171561608	chr1:172148058..172148177,+	Dcaf8
chr1:171561207..171561608	chr1:172206683..172206762,-	Pea15a
chr1:171561207..171561608	chr1:172340907..172340935,+	Kcnj10
chr1:171561207..171561608	chr1:172341197..172341218,+	Kcnj10
chr1:171561207..171561608	chr1:172341353..172341370,+	Kcnj10
chr1:171561888..171562289	chr1:171607314..171607363,-	Ly9
chr1:171561888..171562289	chr1:171681997..171682096,+	Cd48
chr1:171561888..171562289	chr1:171839691..171839702,+	Cd84
chr1:171561888..171562289	chr1:171839714..171839731,+	Cd84
chr1:171561888..171562289	chr1:171840606..171840641,+	Cd84
chr1:171561888..171562289	chr1:172082677..172082720,-	Ncstn
chr1:171561888..171562289	chr1:172082776..172082877,+	Copa
chr1:171561888..171562289	chr1:172126749..172126782,+	Pex19
chr1:171561888..171562289	chr1:172148037..172148048,+	Dcaf8
chr1:171561888..171562289	chr1:172148058..172148177,+	Dcaf8
chr1:171561888..171562289	chr1:172206655..172206665,-	Pea15a
chr1:171561888..171562289	chr1:172206683..172206762,-	Pea15a
chr1:171561888..171562289	chr1:172340907..172340935,+	Kcnj10
chr1:171561888..171562289	chr1:172341197..172341218,+	Kcnj10
chr1:171561888..171562289	chr1:172341326..172341349,+	Kcnj10
chr1:171561888..171562289	chr1:172341353..172341370,+	Kcnj10
chr1:171561888..171562289	chr1:172376542..172376624,+	Pigm
chr1:171617490..171617891	chr1:171607377..171607397,-	Ly9
chr1:171617490..171617891	chr1:171648944..171648988,-	Slamf7
chr1:171617490..171617891	chr1:171648991..171649012,-	Slamf7
chr1:171617490..171617891	chr1:171767123..171767138,+	Slamf1
chr1:171617490..171617891	chr1:171767144..171767170,+	Slamf1
chr1:171617490..171617891	chr1:171840573..171840598,+	Cd84
chr1:171617490..171617891	chr1:172082757..172082770,-	Ncstn
chr1:171617490..171617891	chr1:172082776..172082877,+	Copa
chr1:171617490..171617891	chr1:172206775..172206786,-	Pea15a
chr1:171617490..171617891	chr1:172312379..172312444,+	Igsf8
chr1:171618979..171619380	chr1:171559217..171559233,+	Cd244
chr1:171618979..171619380	chr1:171607314..171607363,-	Ly9
chr1:171618979..171619380	chr1:171607377..171607397,-	Ly9
chr1:171618979..171619380	chr1:171648944..171648988,-	Slamf7
chr1:171618979..171619380	chr1:171648991..171649012,-	Slamf7
chr1:171618979..171619380	chr1:171767123..171767138,+	Slamf1
chr1:171618979..171619380	chr1:171767144..171767170,+	Slamf1
chr1:171618979..171619380	chr1:171840573..171840598,+	Cd84
chr1:171618979..171619380	chr1:171917426..171917472,+	Slamf6
chr1:171618979..171619380	chr1:172082757..172082770,-	Ncstn
chr1:171618979..171619380	chr1:172082776..172082877,+	Copa
chr1:171618979..171619380	chr1:172206683..172206762,-	Pea15a
chr1:171618979..171619380	chr1:172206775..172206786,-	Pea15a
chr1:171618979..171619380	chr1:172312379..172312444,+	Igsf8
chr1:171618979..171619380	chr1:172376542..172376624,+	Pigm
chr1:171627840..171628241	chr1:171607314..171607363,-	Ly9
chr1:171627840..171628241	chr1:171607377..171607397,-	Ly9
chr1:171627840..171628241	chr1:171681997..171682096,+	Cd48
chr1:171627840..171628241	chr1:171840555..171840570,+	Cd84
chr1:171627840..171628241	chr1:171840573..171840598,+	Cd84
chr1:171627840..171628241	chr1:171840606..171840641,+	Cd84
chr1:171627840..171628241	chr1:172082776..172082877,+	Copa
chr1:171627840..171628241	chr1:172206683..172206762,-	Pea15a
chr1:171627840..171628241	chr1:172206775..172206786,-	Pea15a
chr1:171627840..171628241	chr1:172312379..172312444,+	Igsf8
chr1:171627840..171628241	chr1:172376542..172376624,+	Pigm
chr1:171629569..171629970	chr1:171607314..171607363,-	Ly9
chr1:171629569..171629970	chr1:171607377..171607397,-	Ly9
chr1:171629569..171629970	chr1:171648944..171648988,-	Slamf7
chr1:171629569..171629970	chr1:171648991..171649012,-	Slamf7
chr1:171629569..171629970	chr1:171767123..171767138,+	Slamf1
chr1:171629569..171629970	chr1:171767144..171767170,+	Slamf1
chr1:171629569..171629970	chr1:171840573..171840598,+	Cd84
chr1:171629569..171629970	chr1:171917426..171917472,+	Slamf6
chr1:171629569..171629970	chr1:172082506..172082545,+	Copa
chr1:171629569..171629970	chr1:172082776..172082877,+	Copa
chr1:171629569..171629970	chr1:172206775..172206786,-	Pea15a
chr1:171629569..171629970	chr1:172312379..172312444,+	Igsf8
chr1:171629569..171629970	chr1:172376542..172376624,+	Pigm
chr1:171631525..171631926	chr1:171607314..171607363,-	Ly9
chr1:171631525..171631926	chr1:171607377..171607397,-	Ly9
chr1:171631525..171631926	chr1:171648944..171648988,-	Slamf7
chr1:171631525..171631926	chr1:171648991..171649012,-	Slamf7
chr1:171631525..171631926	chr1:171681997..171682096,+	Cd48
chr1:171631525..171631926	chr1:171840573..171840598,+	Cd84
chr1:171631525..171631926	chr1:172082776..172082877,+	Copa
chr1:171631525..171631926	chr1:172206655..172206665,-	Pea15a
chr1:171631525..171631926	chr1:172206683..172206762,-	Pea15a
chr1:171631525..171631926	chr1:172206775..172206786,-	Pea15a
chr1:171631525..171631926	chr1:172312379..172312444,+	Igsf8
chr1:171631525..171631926	chr1:172376542..172376624,+	Pigm
chr1:171642405..171642806	chr1:171607314..171607363,-	Ly9
chr1:171642405..171642806	chr1:171607377..171607397,-	Ly9
chr1:171642405..171642806	chr1:171648944..171648988,-	Slamf7
chr1:171642405..171642806	chr1:171648991..171649012,-	Slamf7
chr1:171642405..171642806	chr1:171767123..171767138,+	Slamf1
chr1:171642405..171642806	chr1:171767144..171767170,+	Slamf1
chr1:171642405..171642806	chr1:171840573..171840598,+	Cd84
chr1:171642405..171642806	chr1:171917426..171917472,+	Slamf6
chr1:171642405..171642806	chr1:172082506..172082545,+	Copa
chr1:171642405..171642806	chr1:172082757..172082770,-	Ncstn
chr1:171642405..171642806	chr1:172082776..172082877,+	Copa
chr1:171642405..171642806	chr1:172206775..172206786,-	Pea15a
chr1:171642405..171642806	chr1:172312379..172312444,+	Igsf8
chr1:171643625..171644026	chr1:171607377..171607397,-	Ly9
chr1:171643625..171644026	chr1:171648944..171648988,-	Slamf7
chr1:171643625..171644026	chr1:171648991..171649012,-	Slamf7
chr1:171643625..171644026	chr1:171767123..171767138,+	Slamf1
chr1:171643625..171644026	chr1:171767144..171767170,+	Slamf1
chr1:171643625..171644026	chr1:171840573..171840598,+	Cd84
chr1:171643625..171644026	chr1:171917426..171917472,+	Slamf6
chr1:171643625..171644026	chr1:172082757..172082770,-	Ncstn
chr1:171643625..171644026	chr1:172082776..172082877,+	Copa
chr1:171643625..171644026	chr1:172206775..172206786,-	Pea15a
chr1:171643625..171644026	chr1:172312379..172312444,+	Igsf8
chr1:171643625..171644026	chr1:172376542..172376624,+	Pigm
chr1:171645090..171645491	chr1:171607314..171607363,-	Ly9
chr1:171645090..171645491	chr1:171607377..171607397,-	Ly9
chr1:171645090..171645491	chr1:171648944..171648988,-	Slamf7
chr1:171645090..171645491	chr1:171648991..171649012,-	Slamf7
chr1:171645090..171645491	chr1:171767123..171767138,+	Slamf1
chr1:171645090..171645491	chr1:171767144..171767170,+	Slamf1
chr1:171645090..171645491	chr1:171840573..171840598,+	Cd84
chr1:171645090..171645491	chr1:171917426..171917472,+	Slamf6
chr1:171645090..171645491	chr1:172082757..172082770,-	Ncstn
chr1:171645090..171645491	chr1:172082776..172082877,+	Copa
chr1:171645090..171645491	chr1:172206775..172206786,-	Pea15a
chr1:171645090..171645491	chr1:172312379..172312444,+	Igsf8
chr1:171645090..171645491	chr1:172376542..172376624,+	Pigm
chr1:171658442..171658843	chr1:171607377..171607397,-	Ly9
chr1:171658442..171658843	chr1:171648944..171648988,-	Slamf7
chr1:171658442..171658843	chr1:171648991..171649012,-	Slamf7
chr1:171658442..171658843	chr1:171767123..171767138,+	Slamf1
chr1:171658442..171658843	chr1:171767144..171767170,+	Slamf1
chr1:171658442..171658843	chr1:171840573..171840598,+	Cd84
chr1:171658442..171658843	chr1:172082757..172082770,-	Ncstn
chr1:171658442..171658843	chr1:172082776..172082877,+	Copa
chr1:171658442..171658843	chr1:172206683..172206762,-	Pea15a
chr1:171658442..171658843	chr1:172206775..172206786,-	Pea15a
chr1:171658442..171658843	chr1:172312379..172312444,+	Igsf8
chr1:171658442..171658843	chr1:172376542..172376624,+	Pigm
chr1:171660277..171660678	chr1:171607314..171607363,-	Ly9
chr1:171660277..171660678	chr1:171607377..171607397,-	Ly9
chr1:171660277..171660678	chr1:171648944..171648988,-	Slamf7
chr1:171660277..171660678	chr1:171648991..171649012,-	Slamf7
chr1:171660277..171660678	chr1:171767123..171767138,+	Slamf1
chr1:171660277..171660678	chr1:172082506..172082545,+	Copa
chr1:171660277..171660678	chr1:172082776..172082877,+	Copa
chr1:171660277..171660678	chr1:172312379..172312444,+	Igsf8
chr1:171661728..171662129	chr1:171559217..171559233,+	Cd244
chr1:171661728..171662129	chr1:171607377..171607397,-	Ly9
chr1:171661728..171662129	chr1:171648944..171648988,-	Slamf7
chr1:171661728..171662129	chr1:171648991..171649012,-	Slamf7
chr1:171661728..171662129	chr1:171767123..171767138,+	Slamf1
chr1:171661728..171662129	chr1:171767144..171767170,+	Slamf1
chr1:171661728..171662129	chr1:172082757..172082770,-	Ncstn
chr1:171661728..171662129	chr1:172082776..172082877,+	Copa
chr1:171661728..171662129	chr1:172312379..172312444,+	Igsf8
chr1:171844164..171844565	chr1:171607314..171607363,-	Ly9
chr1:171844164..171844565	chr1:171607377..171607397,-	Ly9
chr1:171844164..171844565	chr1:171681997..171682096,+	Cd48
chr1:171844164..171844565	chr1:171767123..171767138,+	Slamf1
chr1:171844164..171844565	chr1:171767144..171767170,+	Slamf1
chr1:171844164..171844565	chr1:171840555..171840570,+	Cd84
chr1:171844164..171844565	chr1:171840573..171840598,+	Cd84
chr1:171844164..171844565	chr1:171840606..171840641,+	Cd84
chr1:171844164..171844565	chr1:172082776..172082877,+	Copa
chr1:171844164..171844565	chr1:172206683..172206762,-	Pea15a
chr1:171844164..171844565	chr1:172206775..172206786,-	Pea15a
chr1:171844164..171844565	chr1:172312379..172312444,+	Igsf8
chr1:171844164..171844565	chr1:172376542..172376624,+	Pigm
chr1:171845424..171845825	chr1:171607314..171607363,-	Ly9
chr1:171845424..171845825	chr1:171607377..171607397,-	Ly9
chr1:171845424..171845825	chr1:171681997..171682096,+	Cd48
chr1:171845424..171845825	chr1:171839691..171839702,+	Cd84
chr1:171845424..171845825	chr1:171840555..171840570,+	Cd84
chr1:171845424..171845825	chr1:171840573..171840598,+	Cd84
chr1:171845424..171845825	chr1:171840606..171840641,+	Cd84
chr1:171845424..171845825	chr1:171840815..171840834,+	Cd84
chr1:171845424..171845825	chr1:172082776..172082877,+	Copa
chr1:171845424..171845825	chr1:172206683..172206762,-	Pea15a
chr1:171845424..171845825	chr1:172206775..172206786,-	Pea15a
chr1:171845424..171845825	chr1:172312379..172312444,+	Igsf8
chr1:171845424..171845825	chr1:172376542..172376624,+	Pigm
chr1:171849471..171849872	chr1:171681997..171682096,+	Cd48
chr1:171849471..171849872	chr1:171839691..171839702,+	Cd84
chr1:171849471..171849872	chr1:171839714..171839731,+	Cd84
chr1:171849471..171849872	chr1:171840555..171840570,+	Cd84
chr1:171849471..171849872	chr1:171840606..171840641,+	Cd84
chr1:171849471..171849872	chr1:172082776..172082877,+	Copa
chr1:171849471..171849872	chr1:172148058..172148177,+	Dcaf8
chr1:171849471..171849872	chr1:172206683..172206762,-	Pea15a
chr1:171849471..171849872	chr1:172340907..172340935,+	Kcnj10
chr1:171849471..171849872	chr1:172376542..172376624,+	Pigm
chr1:171957309..171957710	chr1:171607314..171607363,-	Ly9
chr1:171957309..171957710	chr1:172082677..172082720,-	Ncstn
chr1:171957309..171957710	chr1:172082776..172082877,+	Copa
chr1:171957309..171957710	chr1:172126749..172126782,+	Pex19
chr1:171957309..171957710	chr1:172376542..172376624,+	Pigm
chr1:172202377..172202778	chr1:172082776..172082877,+	Copa
chr1:172217189..172217590	chr1:172148037..172148048,+	Dcaf8
chr1:172277149..172277550	chr1:171681997..171682096,+	Cd48
chr1:172277149..172277550	chr1:172148058..172148177,+	Dcaf8
chr1:172277149..172277550	chr1:172206683..172206762,-	Pea15a
chr1:172277149..172277550	chr1:172340907..172340935,+	Kcnj10
chr1:172277149..172277550	chr1:172341353..172341370,+	Kcnj10
chr1:172277149..172277550	chr1:172376542..172376624,+	Pigm
chr1:172334707..172335108	chr1:171681997..171682096,+	Cd48
chr1:172334707..172335108	chr1:171839691..171839702,+	Cd84
chr1:172334707..172335108	chr1:171839714..171839731,+	Cd84
chr1:172334707..172335108	chr1:171840606..171840641,+	Cd84
chr1:172334707..172335108	chr1:172148058..172148177,+	Dcaf8
chr1:172334707..172335108	chr1:172206683..172206762,-	Pea15a
chr1:172334707..172335108	chr1:172340907..172340935,+	Kcnj10
chr1:172334707..172335108	chr1:172341197..172341218,+	Kcnj10
chr1:172334707..172335108	chr1:172341326..172341349,+	Kcnj10
chr1:172334707..172335108	chr1:172341353..172341370,+	Kcnj10
chr1:172334707..172335108	chr1:172376542..172376624,+	Pigm
chr1:172347402..172347803	chr1:171681997..171682096,+	Cd48
chr1:172347402..172347803	chr1:171839691..171839702,+	Cd84
chr1:172347402..172347803	chr1:171839714..171839731,+	Cd84
chr1:172347402..172347803	chr1:171840606..171840641,+	Cd84
chr1:172347402..172347803	chr1:172148058..172148177,+	Dcaf8
chr1:172347402..172347803	chr1:172206683..172206762,-	Pea15a
chr1:172347402..172347803	chr1:172340907..172340935,+	Kcnj10
chr1:172347402..172347803	chr1:172341197..172341218,+	Kcnj10
chr1:172347402..172347803	chr1:172341326..172341349,+	Kcnj10
chr1:172347402..172347803	chr1:172341353..172341370,+	Kcnj10
chr1:172347402..172347803	chr1:172376542..172376624,+	Pigm
chr1:172347402..172347803	chr1:172376907..172376931,+	Pigm
chr1:172349684..172350085	chr1:171681997..171682096,+	Cd48
chr1:172349684..172350085	chr1:172148058..172148177,+	Dcaf8
chr1:172349684..172350085	chr1:172206683..172206762,-	Pea15a
chr1:172349684..172350085	chr1:172340907..172340935,+	Kcnj10
chr1:172349684..172350085	chr1:172341197..172341218,+	Kcnj10
chr1:172349684..172350085	chr1:172341326..172341349,+	Kcnj10
chr1:172349684..172350085	chr1:172341353..172341370,+	Kcnj10
chr1:172472844..172473245	chr1:172590443..172590475,-	Slamf8
chr1:172472844..172473245	chr1:172590477..172590488,-	Slamf8
chr1:172503730..172504131	chr1:172499947..172499980,+	Tagln2
chr1:172503730..172504131	chr1:172632815..172632869,-	Dusp23
chr1:172513884..172514285	chr1:172499879..172499912,+	Tagln2
chr1:172513884..172514285	chr1:172499947..172499980,+	Tagln2
chr1:173424532..173424933	chr1:172475371..172475384,+	Slamf9
chr1:173424532..173424933	chr1:172475387..172475414,+	Slamf9
chr1:173424532..173424933	chr1:172475427..172475434,+	Slamf9
chr1:173441352..173441753	chr1:173741717..173741731,-	AI607873
chr1:173441352..173441753	chr1:173741735..173741786,-	AI607873
chr1:173441352..173441753	chr1:173766939..173767000,-	Ifi204
chr1:175639780..175640181	chr1:175625551..175625613,-	Fh1
chr1:175639780..175640181	chr1:175692619..175692663,-	Opn3
chr1:175639780..175640181	chr1:175880775..175880815,+	Exo1
chr1:176816751..176817152	chr1:176814852..176814910,+	Sdccag8
chr1:176816751..176817152	chr1:176814911..176814922,+	Sdccag8
chr1:176816751..176817152	chr1:177258316..177258417,-	Akt3
chr1:176818867..176819268	chr1:176814852..176814910,+	Sdccag8
chr1:176818867..176819268	chr1:176814911..176814922,+	Sdccag8
chr1:176823884..176824285	chr1:176814852..176814910,+	Sdccag8
chr1:176823884..176824285	chr1:176814911..176814922,+	Sdccag8
chr1:176823884..176824285	chr1:177258316..177258417,-	Akt3
chr1:176827427..176827828	chr1:176814852..176814910,+	Sdccag8
chr1:176827427..176827828	chr1:176814911..176814922,+	Sdccag8
chr1:176832659..176833060	chr1:176814852..176814910,+	Sdccag8
chr1:176832659..176833060	chr1:176814911..176814922,+	Sdccag8
chr1:176832659..176833060	chr1:177258316..177258417,-	Akt3
chr1:177260820..177261221	chr1:177258316..177258417,-	Akt3
chr1:177260820..177261221	chr1:177258418..177258438,-	Akt3
chr1:177569627..177570028	chr1:177258418..177258438,-	Akt3
chr1:177701966..177702367	chr1:177258316..177258417,-	Akt3
chr1:177701966..177702367	chr1:177258418..177258438,-	Akt3
chr1:177713984..177714385	chr1:177258316..177258417,-	Akt3
chr1:177982949..177983350	chr1:177796414..177796433,-	Adss
chr1:177982949..177983350	chr1:177796451..177796514,-	Adss
chr1:177982949..177983350	chr1:178187678..178187714,+	Desi2
chr1:177982949..177983350	chr1:178318807..178318868,+	Cox20
chr1:177982949..177983350	chr1:178319124..178319138,+	Cox20
chr1:177982949..177983350	chr1:178319142..178319171,+	Cox20
chr1:177982949..177983350	chr1:178337659..178337798,-	Hnrnpu
chr1:177982949..177983350	chr1:178406075..178406105,+	Efcab2
chr1:178368859..178369260	chr1:177796414..177796433,-	Adss
chr1:178368859..178369260	chr1:177796451..177796514,-	Adss
chr1:178368859..178369260	chr1:178187678..178187714,+	Desi2
chr1:178368859..178369260	chr1:178318807..178318868,+	Cox20
chr1:178368859..178369260	chr1:178319124..178319138,+	Cox20
chr1:178368859..178369260	chr1:178319142..178319171,+	Cox20
chr1:178368859..178369260	chr1:178337659..178337798,-	Hnrnpu
chr1:178368859..178369260	chr1:178406075..178406105,+	Efcab2
chr1:180222029..180222430	chr1:180199556..180199577,-	Adck3
chr1:180222029..180222430	chr1:180199586..180199607,-	Adck3
chr1:180260919..180261320	chr1:180256235..180256258,-	Psen2
chr1:180260919..180261320	chr1:180726004..180726104,+	Acbd3
chr1:180302653..180303054	chr1:180256294..180256325,-	Psen2
chr1:180302653..180303054	chr1:180330470..180330493,+	Itpkb
chr1:180302653..180303054	chr1:180640691..180640705,+	Lin9
chr1:180302653..180303054	chr1:180726004..180726104,+	Acbd3
chr1:180302653..180303054	chr1:180726324..180726351,+	Acbd3
chr1:180302653..180303054	chr1:180813594..180813605,-	H3f3a
chr1:180312948..180313349	chr1:180640691..180640705,+	Lin9
chr1:180312948..180313349	chr1:180726004..180726104,+	Acbd3
chr1:180312948..180313349	chr1:180726324..180726351,+	Acbd3
chr1:180312948..180313349	chr1:180813549..180813583,-	H3f3a
chr1:180312948..180313349	chr1:180813594..180813605,-	H3f3a
chr1:180314659..180315060	chr1:180330470..180330493,+	Itpkb
chr1:180314659..180315060	chr1:180640691..180640705,+	Lin9
chr1:180314659..180315060	chr1:180726004..180726104,+	Acbd3
chr1:180356176..180356577	chr1:180256294..180256325,-	Psen2
chr1:180356176..180356577	chr1:180641330..180641374,+	Lin9
chr1:180356176..180356577	chr1:180726004..180726104,+	Acbd3
chr1:180356176..180356577	chr1:180726324..180726351,+	Acbd3
chr1:180356176..180356577	chr1:180813594..180813605,-	H3f3a
chr1:180363931..180364332	chr1:180330470..180330493,+	Itpkb
chr1:180363931..180364332	chr1:180726004..180726104,+	Acbd3
chr1:180365141..180365542	chr1:180256294..180256325,-	Psen2
chr1:180365141..180365542	chr1:180330470..180330493,+	Itpkb
chr1:180365141..180365542	chr1:180330495..180330536,+	Itpkb
chr1:180365141..180365542	chr1:180568913..180568960,+	Parp1
chr1:180365141..180365542	chr1:180568965..180569011,+	Parp1
chr1:180365141..180365542	chr1:180641330..180641374,+	Lin9
chr1:180365141..180365542	chr1:180726004..180726104,+	Acbd3
chr1:180365141..180365542	chr1:180726324..180726351,+	Acbd3
chr1:180365141..180365542	chr1:180813594..180813605,-	H3f3a
chr1:180387429..180387830	chr1:180256294..180256325,-	Psen2
chr1:180387429..180387830	chr1:180330470..180330493,+	Itpkb
chr1:180387429..180387830	chr1:180640691..180640705,+	Lin9
chr1:180387429..180387830	chr1:180726004..180726104,+	Acbd3
chr1:180387429..180387830	chr1:180726324..180726351,+	Acbd3
chr1:180387429..180387830	chr1:180813594..180813605,-	H3f3a
chr1:180401719..180402120	chr1:180330495..180330536,+	Itpkb
chr1:180401719..180402120	chr1:180726004..180726104,+	Acbd3
chr1:180402568..180402969	chr1:180640691..180640705,+	Lin9
chr1:180402568..180402969	chr1:180726004..180726104,+	Acbd3
chr1:180402568..180402969	chr1:180813549..180813583,-	H3f3a
chr1:180402568..180402969	chr1:180813865..180813883,-	H3f3a
chr1:180403616..180404017	chr1:180640691..180640705,+	Lin9
chr1:180403616..180404017	chr1:180726004..180726104,+	Acbd3
chr1:180404308..180404709	chr1:180256294..180256325,-	Psen2
chr1:180404308..180404709	chr1:180330470..180330493,+	Itpkb
chr1:180404308..180404709	chr1:180330495..180330536,+	Itpkb
chr1:180404308..180404709	chr1:180568913..180568960,+	Parp1
chr1:180404308..180404709	chr1:180568965..180569011,+	Parp1
chr1:180404308..180404709	chr1:180641330..180641374,+	Lin9
chr1:180404308..180404709	chr1:180726004..180726104,+	Acbd3
chr1:180405630..180406031	chr1:180256294..180256325,-	Psen2
chr1:180405630..180406031	chr1:180330495..180330536,+	Itpkb
chr1:180405630..180406031	chr1:180726004..180726104,+	Acbd3
chr1:180417015..180417416	chr1:180256294..180256325,-	Psen2
chr1:180417015..180417416	chr1:180330495..180330536,+	Itpkb
chr1:180417015..180417416	chr1:180568913..180568960,+	Parp1
chr1:180417015..180417416	chr1:180568965..180569011,+	Parp1
chr1:180428084..180428485	chr1:180640691..180640705,+	Lin9
chr1:180428084..180428485	chr1:180726004..180726104,+	Acbd3
chr1:180428084..180428485	chr1:180726324..180726351,+	Acbd3
chr1:180429738..180430139	chr1:180640691..180640705,+	Lin9
chr1:180429738..180430139	chr1:180726004..180726104,+	Acbd3
chr1:180429738..180430139	chr1:180726324..180726351,+	Acbd3
chr1:180601805..180602206	chr1:180256294..180256325,-	Psen2
chr1:180601805..180602206	chr1:180330495..180330536,+	Itpkb
chr1:180601805..180602206	chr1:180568913..180568960,+	Parp1
chr1:180601805..180602206	chr1:180568965..180569011,+	Parp1
chr1:180601805..180602206	chr1:180641330..180641374,+	Lin9
chr1:180777587..180777988	chr1:180256294..180256325,-	Psen2
chr1:180777587..180777988	chr1:180330470..180330493,+	Itpkb
chr1:180777587..180777988	chr1:180330495..180330536,+	Itpkb
chr1:180777587..180777988	chr1:180568913..180568960,+	Parp1
chr1:180777587..180777988	chr1:180568965..180569011,+	Parp1
chr1:180777587..180777988	chr1:180641330..180641374,+	Lin9
chr1:180777587..180777988	chr1:180813594..180813605,-	H3f3a
chr1:180826602..180827003	chr1:180568913..180568960,+	Parp1
chr1:180826602..180827003	chr1:180568965..180569011,+	Parp1
chr1:180826602..180827003	chr1:180641330..180641374,+	Lin9
chr1:180835287..180835688	chr1:180851087..180851102,+	Sde2
chr1:180835287..180835688	chr1:180851112..180851175,+	Sde2
chr1:180841512..180841913	chr1:180851087..180851102,+	Sde2
chr1:180841512..180841913	chr1:180851112..180851175,+	Sde2
chr1:180841512..180841913	chr1:181150926..181150984,+	Cnih4
chr1:180848829..180849230	chr1:180851087..180851102,+	Sde2
chr1:180848829..180849230	chr1:180851112..180851175,+	Sde2
chr1:180848829..180849230	chr1:181150926..181150984,+	Cnih4
chr1:181216328..181216729	chr1:180904278..180904354,+	Pycr2
chr1:181216328..181216729	chr1:181211944..181212015,-	Wdr26
chr1:181860588..181860989	chr1:181842330..181842384,-	Lbr
chr1:182108407..182108808	chr1:182517552..182517563,-	Capn2
chr1:182506609..182507010	chr1:182124764..182124818,+	Srp9
chr1:182506609..182507010	chr1:182124830..182124831,+	Srp9
chr1:182506609..182507010	chr1:182282208..182282245,-	Degs1
chr1:182506609..182507010	chr1:182282717..182282816,-	Degs1
chr1:182506609..182507010	chr1:182341585..182341625,-	Fbxo28
chr1:182506609..182507010	chr1:182409163..182409185,+	Trp53bp2
chr1:182506609..182507010	chr1:182517368..182517399,-	Capn2
chr1:182506609..182507010	chr1:182517446..182517525,-	Capn2
chr1:182506609..182507010	chr1:182517552..182517563,-	Capn2
chr1:182506609..182507010	chr1:182517564..182517615,-	Capn2
chr1:182506609..182507010	chr1:182517731..182517782,-	Capn2
chr1:182527901..182528302	chr1:182124764..182124818,+	Srp9
chr1:182527901..182528302	chr1:182282717..182282816,-	Degs1
chr1:182527901..182528302	chr1:182341585..182341625,-	Fbxo28
chr1:182527901..182528302	chr1:182409163..182409185,+	Trp53bp2
chr1:182527901..182528302	chr1:182517446..182517525,-	Capn2
chr1:182527901..182528302	chr1:182517552..182517563,-	Capn2
chr1:182527901..182528302	chr1:182517564..182517615,-	Capn2
chr1:182527901..182528302	chr1:182954770..182954827,+	Tlr5
chr1:182908352..182908753	chr1:182124764..182124818,+	Srp9
chr1:182908352..182908753	chr1:182341585..182341625,-	Fbxo28
chr1:182908352..182908753	chr1:182409163..182409185,+	Trp53bp2
chr1:182908352..182908753	chr1:182517446..182517525,-	Capn2
chr1:182908352..182908753	chr1:182517552..182517563,-	Capn2
chr1:182908352..182908753	chr1:182517564..182517615,-	Capn2
chr1:182908352..182908753	chr1:182954770..182954827,+	Tlr5
chr1:184530620..184531021	chr1:184732107..184732118,-	Hlx
chr1:184530620..184531021	chr1:184732129..184732149,-	Hlx
chr1:184530620..184531021	chr1:184732445..184732456,-	Hlx
chr1:184530620..184531021	chr1:184732468..184732490,-	Hlx
chr1:184530620..184531021	chr1:184732504..184732526,-	Hlx
chr1:184530620..184531021	chr1:184732530..184732547,-	Hlx
chr1:184562867..184563268	chr1:184732107..184732118,-	Hlx
chr1:184562867..184563268	chr1:184732129..184732149,-	Hlx
chr1:184562867..184563268	chr1:184732159..184732187,-	Hlx
chr1:184562867..184563268	chr1:184732431..184732436,-	Hlx
chr1:184562867..184563268	chr1:184732445..184732456,-	Hlx
chr1:184562867..184563268	chr1:184732468..184732490,-	Hlx
chr1:184562867..184563268	chr1:184732504..184732526,-	Hlx
chr1:184562867..184563268	chr1:184732530..184732547,-	Hlx
chr1:184573319..184573720	chr1:184732107..184732118,-	Hlx
chr1:184573319..184573720	chr1:184732129..184732149,-	Hlx
chr1:184573319..184573720	chr1:184732159..184732187,-	Hlx
chr1:184573319..184573720	chr1:184732431..184732436,-	Hlx
chr1:184573319..184573720	chr1:184732445..184732456,-	Hlx
chr1:184573319..184573720	chr1:184732468..184732490,-	Hlx
chr1:184573319..184573720	chr1:184732504..184732526,-	Hlx
chr1:184573319..184573720	chr1:184732530..184732547,-	Hlx
chr1:184590758..184591159	chr1:184732107..184732118,-	Hlx
chr1:184590758..184591159	chr1:184732159..184732187,-	Hlx
chr1:184590758..184591159	chr1:184732431..184732436,-	Hlx
chr1:184590758..184591159	chr1:184732445..184732456,-	Hlx
chr1:184590758..184591159	chr1:184732468..184732490,-	Hlx
chr1:184590758..184591159	chr1:184732504..184732526,-	Hlx
chr1:184590758..184591159	chr1:184732530..184732547,-	Hlx
chr1:184735101..184735502	chr1:184732107..184732118,-	Hlx
chr1:184735101..184735502	chr1:184732129..184732149,-	Hlx
chr1:184735101..184735502	chr1:184732159..184732187,-	Hlx
chr1:184735101..184735502	chr1:184732431..184732436,-	Hlx
chr1:184735101..184735502	chr1:184732445..184732456,-	Hlx
chr1:184735101..184735502	chr1:184732468..184732490,-	Hlx
chr1:184735101..184735502	chr1:184732504..184732526,-	Hlx
chr1:184735101..184735502	chr1:184732530..184732547,-	Hlx
chr1:184735101..184735502	chr1:184732613..184732627,-	Hlx
chr1:184735101..184735502	chr1:184732632..184732694,-	Hlx
chr1:184852294..184852695	chr1:184845834..184845855,-	Marc2
chr1:184852294..184852695	chr1:184845860..184845871,-	Marc2
chr1:184852294..184852695	chr1:185204109..185204187,+	Rab3gap2
chr1:184852294..184852695	chr1:185329331..185329405,-	Iars2
chr1:185205064..185205465	chr1:185204109..185204187,+	Rab3gap2
chr1:185205064..185205465	chr1:185204232..185204243,+	Rab3gap2
chr1:185205064..185205465	chr1:185332142..185332215,+	Bpnt1
chr1:185205064..185205465	chr1:185363076..185363149,+	Eprs
chr1:185207778..185208179	chr1:185204109..185204187,+	Rab3gap2
chr1:185207778..185208179	chr1:185204232..185204243,+	Rab3gap2
chr1:185209608..185210009	chr1:185204109..185204187,+	Rab3gap2
chr1:185217916..185218317	chr1:185204109..185204187,+	Rab3gap2
chr1:185217916..185218317	chr1:185329331..185329405,-	Iars2
chr1:190998047..190998448	chr1:190911725..190911812,-	Rps6kc1
chr1:190998047..190998448	chr1:190928572..190928652,+	Angel2
chr1:190998047..190998448	chr1:190979196..190979232,-	Vash2
chr1:190998047..190998448	chr1:191026181..191026198,-	Mfsd7b
chr1:190998047..190998448	chr1:191183244..191183261,-	Atf3
chr1:190998047..190998448	chr1:191325916..191325984,+	Tmem206
chr1:190998047..190998448	chr1:191325985..191325998,+	Tmem206
chr1:190998047..190998448	chr1:191717979..191718031,+	Lpgat1
chr1:190998047..190998448	chr1:191718255..191718313,+	Lpgat1
chr1:190998047..190998448	chr1:191718378..191718394,+	Lpgat1
chr1:190998047..190998448	chr1:191718395..191718432,+	Lpgat1
chr1:190998047..190998448	chr1:191906776..191906795,+	Slc30a1
chr1:190998047..190998448	chr1:191906807..191906823,+	Slc30a1
chr1:190998047..190998448	chr1:192092366..192092375,-	Traf5
chr1:190998047..190998448	chr1:192092426..192092455,-	Traf5
chr1:190998047..190998448	chr1:192092458..192092469,-	Traf5
chr1:190998047..190998448	chr1:192092540..192092619,-	Traf5
chr1:191071439..191071840	chr1:190911708..190911719,-	Rps6kc1
chr1:191071439..191071840	chr1:190911725..190911812,-	Rps6kc1
chr1:191071439..191071840	chr1:190928572..190928652,+	Angel2
chr1:191071439..191071840	chr1:190928825..190928889,+	Angel2
chr1:191071439..191071840	chr1:191026181..191026198,-	Mfsd7b
chr1:191071439..191071840	chr1:191062876..191062889,-	Tatdn3
chr1:191071439..191071840	chr1:191062895..191062912,-	Tatdn3
chr1:191071439..191071840	chr1:191062999..191063038,+	Nsl1
chr1:191071439..191071840	chr1:191098405..191098436,+	Batf3
chr1:191071439..191071840	chr1:191318086..191318126,-	Nenf
chr1:191071439..191071840	chr1:191325916..191325984,+	Tmem206
chr1:191071439..191071840	chr1:191325985..191325998,+	Tmem206
chr1:191071439..191071840	chr1:191396566..191396623,-	Ppp2r5a
chr1:191071439..191071840	chr1:191397026..191397066,-	Ppp2r5a
chr1:191071439..191071840	chr1:191575490..191575530,-	Dtl
chr1:191071439..191071840	chr1:191575749..191575794,+	Ints7
chr1:191071439..191071840	chr1:191717860..191717905,+	Lpgat1
chr1:191071439..191071840	chr1:191717979..191718031,+	Lpgat1
chr1:191071439..191071840	chr1:191718032..191718061,+	Lpgat1
chr1:191071439..191071840	chr1:191718255..191718313,+	Lpgat1
chr1:191071439..191071840	chr1:191718378..191718394,+	Lpgat1
chr1:191071439..191071840	chr1:191821491..191821574,+	Nek2
chr1:191071439..191071840	chr1:191906742..191906767,+	Slc30a1
chr1:191071439..191071840	chr1:191906776..191906795,+	Slc30a1
chr1:191071439..191071840	chr1:191906807..191906823,+	Slc30a1
chr1:191071439..191071840	chr1:191907582..191907607,-	1700034H15Rik
chr1:191071439..191071840	chr1:192092540..192092619,-	Traf5
chr1:191072976..191073377	chr1:190911725..190911812,-	Rps6kc1
chr1:191072976..191073377	chr1:190928825..190928889,+	Angel2
chr1:191072976..191073377	chr1:191062895..191062912,-	Tatdn3
chr1:191072976..191073377	chr1:191062999..191063038,+	Nsl1
chr1:191072976..191073377	chr1:191098405..191098436,+	Batf3
chr1:191072976..191073377	chr1:191318086..191318126,-	Nenf
chr1:191072976..191073377	chr1:191325916..191325984,+	Tmem206
chr1:191072976..191073377	chr1:191325985..191325998,+	Tmem206
chr1:191072976..191073377	chr1:191396566..191396623,-	Ppp2r5a
chr1:191072976..191073377	chr1:191397026..191397066,-	Ppp2r5a
chr1:191072976..191073377	chr1:191575490..191575530,-	Dtl
chr1:191072976..191073377	chr1:191575749..191575794,+	Ints7
chr1:191072976..191073377	chr1:191717860..191717905,+	Lpgat1
chr1:191072976..191073377	chr1:191821491..191821574,+	Nek2
chr1:191072976..191073377	chr1:191906776..191906795,+	Slc30a1
chr1:191072976..191073377	chr1:191907582..191907607,-	1700034H15Rik
chr1:191085463..191085864	chr1:190911708..190911719,-	Rps6kc1
chr1:191085463..191085864	chr1:190911725..190911812,-	Rps6kc1
chr1:191085463..191085864	chr1:190928572..190928652,+	Angel2
chr1:191085463..191085864	chr1:190928825..190928889,+	Angel2
chr1:191085463..191085864	chr1:191026181..191026198,-	Mfsd7b
chr1:191085463..191085864	chr1:191062876..191062889,-	Tatdn3
chr1:191085463..191085864	chr1:191062895..191062912,-	Tatdn3
chr1:191085463..191085864	chr1:191062999..191063038,+	Nsl1
chr1:191085463..191085864	chr1:191098405..191098436,+	Batf3
chr1:191085463..191085864	chr1:191318086..191318126,-	Nenf
chr1:191085463..191085864	chr1:191325916..191325984,+	Tmem206
chr1:191085463..191085864	chr1:191325985..191325998,+	Tmem206
chr1:191085463..191085864	chr1:191396566..191396623,-	Ppp2r5a
chr1:191085463..191085864	chr1:191397026..191397066,-	Ppp2r5a
chr1:191085463..191085864	chr1:191575749..191575794,+	Ints7
chr1:191085463..191085864	chr1:191717860..191717905,+	Lpgat1
chr1:191085463..191085864	chr1:191718032..191718061,+	Lpgat1
chr1:191085463..191085864	chr1:191718255..191718313,+	Lpgat1
chr1:191085463..191085864	chr1:191906742..191906767,+	Slc30a1
chr1:191085463..191085864	chr1:191906776..191906795,+	Slc30a1
chr1:191085463..191085864	chr1:191906807..191906823,+	Slc30a1
chr1:191085463..191085864	chr1:191907582..191907607,-	1700034H15Rik
chr1:191085463..191085864	chr1:192092426..192092455,-	Traf5
chr1:191085463..191085864	chr1:192092540..192092619,-	Traf5
chr1:191111224..191111625	chr1:190911708..190911719,-	Rps6kc1
chr1:191111224..191111625	chr1:190911725..190911812,-	Rps6kc1
chr1:191111224..191111625	chr1:190928825..190928889,+	Angel2
chr1:191111224..191111625	chr1:191062876..191062889,-	Tatdn3
chr1:191111224..191111625	chr1:191062895..191062912,-	Tatdn3
chr1:191111224..191111625	chr1:191062999..191063038,+	Nsl1
chr1:191111224..191111625	chr1:191098405..191098436,+	Batf3
chr1:191111224..191111625	chr1:191318086..191318126,-	Nenf
chr1:191111224..191111625	chr1:191325916..191325984,+	Tmem206
chr1:191111224..191111625	chr1:191325985..191325998,+	Tmem206
chr1:191111224..191111625	chr1:191396566..191396623,-	Ppp2r5a
chr1:191111224..191111625	chr1:191397026..191397066,-	Ppp2r5a
chr1:191111224..191111625	chr1:191575490..191575530,-	Dtl
chr1:191111224..191111625	chr1:191575749..191575794,+	Ints7
chr1:191111224..191111625	chr1:191717860..191717905,+	Lpgat1
chr1:191111224..191111625	chr1:191718255..191718313,+	Lpgat1
chr1:191111224..191111625	chr1:191906776..191906795,+	Slc30a1
chr1:191111224..191111625	chr1:191907582..191907607,-	1700034H15Rik
chr1:191180436..191180837	chr1:190911708..190911719,-	Rps6kc1
chr1:191180436..191180837	chr1:190911725..190911812,-	Rps6kc1
chr1:191180436..191180837	chr1:190928572..190928652,+	Angel2
chr1:191180436..191180837	chr1:190928825..190928889,+	Angel2
chr1:191180436..191180837	chr1:191026013..191026036,-	Mfsd7b
chr1:191180436..191180837	chr1:191026181..191026198,-	Mfsd7b
chr1:191180436..191180837	chr1:191098405..191098436,+	Batf3
chr1:191180436..191180837	chr1:191183244..191183261,-	Atf3
chr1:191180436..191180837	chr1:191318086..191318126,-	Nenf
chr1:191180436..191180837	chr1:191325916..191325984,+	Tmem206
chr1:191180436..191180837	chr1:191325985..191325998,+	Tmem206
chr1:191180436..191180837	chr1:191396566..191396623,-	Ppp2r5a
chr1:191180436..191180837	chr1:191397026..191397066,-	Ppp2r5a
chr1:191180436..191180837	chr1:191717860..191717905,+	Lpgat1
chr1:191180436..191180837	chr1:191717979..191718031,+	Lpgat1
chr1:191180436..191180837	chr1:191718032..191718061,+	Lpgat1
chr1:191180436..191180837	chr1:191718069..191718090,+	Lpgat1
chr1:191180436..191180837	chr1:191718255..191718313,+	Lpgat1
chr1:191180436..191180837	chr1:191906742..191906767,+	Slc30a1
chr1:191180436..191180837	chr1:191906776..191906795,+	Slc30a1
chr1:191180436..191180837	chr1:191906807..191906823,+	Slc30a1
chr1:191180436..191180837	chr1:191907582..191907607,-	1700034H15Rik
chr1:191180436..191180837	chr1:192092366..192092375,-	Traf5
chr1:191180436..191180837	chr1:192092426..192092455,-	Traf5
chr1:191180436..191180837	chr1:192092458..192092469,-	Traf5
chr1:191180436..191180837	chr1:192092540..192092619,-	Traf5
chr1:191189816..191190217	chr1:190911708..190911719,-	Rps6kc1
chr1:191189816..191190217	chr1:190911725..190911812,-	Rps6kc1
chr1:191189816..191190217	chr1:190928572..190928652,+	Angel2
chr1:191189816..191190217	chr1:191026181..191026198,-	Mfsd7b
chr1:191189816..191190217	chr1:191183244..191183261,-	Atf3
chr1:191189816..191190217	chr1:191396566..191396623,-	Ppp2r5a
chr1:191189816..191190217	chr1:191717979..191718031,+	Lpgat1
chr1:191189816..191190217	chr1:191718255..191718313,+	Lpgat1
chr1:191189816..191190217	chr1:191718378..191718394,+	Lpgat1
chr1:191189816..191190217	chr1:191906742..191906767,+	Slc30a1
chr1:191189816..191190217	chr1:191906776..191906795,+	Slc30a1
chr1:191189816..191190217	chr1:191906807..191906823,+	Slc30a1
chr1:191189816..191190217	chr1:192092366..192092375,-	Traf5
chr1:191189816..191190217	chr1:192092426..192092455,-	Traf5
chr1:191189816..191190217	chr1:192092458..192092469,-	Traf5
chr1:191189816..191190217	chr1:192092540..192092619,-	Traf5
chr1:191193641..191194042	chr1:190911725..190911812,-	Rps6kc1
chr1:191193641..191194042	chr1:190928572..190928652,+	Angel2
chr1:191193641..191194042	chr1:191026181..191026198,-	Mfsd7b
chr1:191193641..191194042	chr1:191183244..191183261,-	Atf3
chr1:191193641..191194042	chr1:191906807..191906823,+	Slc30a1
chr1:191193641..191194042	chr1:192092366..192092375,-	Traf5
chr1:191193641..191194042	chr1:192092426..192092455,-	Traf5
chr1:191193641..191194042	chr1:192092458..192092469,-	Traf5
chr1:191193641..191194042	chr1:192092540..192092619,-	Traf5
chr1:191194076..191194477	chr1:190911708..190911719,-	Rps6kc1
chr1:191194076..191194477	chr1:190911725..190911812,-	Rps6kc1
chr1:191194076..191194477	chr1:190928572..190928652,+	Angel2
chr1:191194076..191194477	chr1:190928825..190928889,+	Angel2
chr1:191194076..191194477	chr1:191183244..191183261,-	Atf3
chr1:191194076..191194477	chr1:191325985..191325998,+	Tmem206
chr1:191194076..191194477	chr1:191396566..191396623,-	Ppp2r5a
chr1:191194076..191194477	chr1:191397026..191397066,-	Ppp2r5a
chr1:191194076..191194477	chr1:191717979..191718031,+	Lpgat1
chr1:191194076..191194477	chr1:191718255..191718313,+	Lpgat1
chr1:191194076..191194477	chr1:191906742..191906767,+	Slc30a1
chr1:191194076..191194477	chr1:191906776..191906795,+	Slc30a1
chr1:191194076..191194477	chr1:191906807..191906823,+	Slc30a1
chr1:191194076..191194477	chr1:192092366..192092375,-	Traf5
chr1:191194076..191194477	chr1:192092426..192092455,-	Traf5
chr1:191194076..191194477	chr1:192092458..192092469,-	Traf5
chr1:191194076..191194477	chr1:192092540..192092619,-	Traf5
chr1:191198003..191198404	chr1:190911708..190911719,-	Rps6kc1
chr1:191198003..191198404	chr1:190911725..190911812,-	Rps6kc1
chr1:191198003..191198404	chr1:190928572..190928652,+	Angel2
chr1:191198003..191198404	chr1:190928825..190928889,+	Angel2
chr1:191198003..191198404	chr1:191026181..191026198,-	Mfsd7b
chr1:191198003..191198404	chr1:191183244..191183261,-	Atf3
chr1:191198003..191198404	chr1:191318086..191318126,-	Nenf
chr1:191198003..191198404	chr1:191325916..191325984,+	Tmem206
chr1:191198003..191198404	chr1:191325985..191325998,+	Tmem206
chr1:191198003..191198404	chr1:191396566..191396623,-	Ppp2r5a
chr1:191198003..191198404	chr1:191397026..191397066,-	Ppp2r5a
chr1:191198003..191198404	chr1:191717860..191717905,+	Lpgat1
chr1:191198003..191198404	chr1:191717979..191718031,+	Lpgat1
chr1:191198003..191198404	chr1:191718032..191718061,+	Lpgat1
chr1:191198003..191198404	chr1:191718255..191718313,+	Lpgat1
chr1:191198003..191198404	chr1:191718378..191718394,+	Lpgat1
chr1:191198003..191198404	chr1:191906742..191906767,+	Slc30a1
chr1:191198003..191198404	chr1:191906776..191906795,+	Slc30a1
chr1:191198003..191198404	chr1:191906807..191906823,+	Slc30a1
chr1:191198003..191198404	chr1:191907582..191907607,-	1700034H15Rik
chr1:191198003..191198404	chr1:192092366..192092375,-	Traf5
chr1:191198003..191198404	chr1:192092426..192092455,-	Traf5
chr1:191198003..191198404	chr1:192092458..192092469,-	Traf5
chr1:191198003..191198404	chr1:192092540..192092619,-	Traf5
chr1:191201218..191201619	chr1:190911708..190911719,-	Rps6kc1
chr1:191201218..191201619	chr1:190911725..190911812,-	Rps6kc1
chr1:191201218..191201619	chr1:190928572..190928652,+	Angel2
chr1:191201218..191201619	chr1:190928825..190928889,+	Angel2
chr1:191201218..191201619	chr1:191026181..191026198,-	Mfsd7b
chr1:191201218..191201619	chr1:191183244..191183261,-	Atf3
chr1:191201218..191201619	chr1:191325916..191325984,+	Tmem206
chr1:191201218..191201619	chr1:191325985..191325998,+	Tmem206
chr1:191201218..191201619	chr1:191396566..191396623,-	Ppp2r5a
chr1:191201218..191201619	chr1:191397026..191397066,-	Ppp2r5a
chr1:191201218..191201619	chr1:191717860..191717905,+	Lpgat1
chr1:191201218..191201619	chr1:191717979..191718031,+	Lpgat1
chr1:191201218..191201619	chr1:191718032..191718061,+	Lpgat1
chr1:191201218..191201619	chr1:191718255..191718313,+	Lpgat1
chr1:191201218..191201619	chr1:191718378..191718394,+	Lpgat1
chr1:191201218..191201619	chr1:191906742..191906767,+	Slc30a1
chr1:191201218..191201619	chr1:191906776..191906795,+	Slc30a1
chr1:191201218..191201619	chr1:191906807..191906823,+	Slc30a1
chr1:191201218..191201619	chr1:191907582..191907607,-	1700034H15Rik
chr1:191201218..191201619	chr1:192092366..192092375,-	Traf5
chr1:191201218..191201619	chr1:192092426..192092455,-	Traf5
chr1:191201218..191201619	chr1:192092458..192092469,-	Traf5
chr1:191201218..191201619	chr1:192092540..192092619,-	Traf5
chr1:191216112..191216513	chr1:192092366..192092375,-	Traf5
chr1:191216112..191216513	chr1:192092458..192092469,-	Traf5
chr1:191216112..191216513	chr1:192092540..192092619,-	Traf5
chr1:191229569..191229970	chr1:190911708..190911719,-	Rps6kc1
chr1:191229569..191229970	chr1:190911725..190911812,-	Rps6kc1
chr1:191229569..191229970	chr1:190928572..190928652,+	Angel2
chr1:191229569..191229970	chr1:191183244..191183261,-	Atf3
chr1:191229569..191229970	chr1:191325985..191325998,+	Tmem206
chr1:191229569..191229970	chr1:191396566..191396623,-	Ppp2r5a
chr1:191229569..191229970	chr1:191717979..191718031,+	Lpgat1
chr1:191229569..191229970	chr1:191718255..191718313,+	Lpgat1
chr1:191229569..191229970	chr1:191906742..191906767,+	Slc30a1
chr1:191229569..191229970	chr1:191906776..191906795,+	Slc30a1
chr1:191229569..191229970	chr1:191906807..191906823,+	Slc30a1
chr1:191229569..191229970	chr1:192092366..192092375,-	Traf5
chr1:191229569..191229970	chr1:192092426..192092455,-	Traf5
chr1:191229569..191229970	chr1:192092458..192092469,-	Traf5
chr1:191229569..191229970	chr1:192092540..192092619,-	Traf5
chr1:191232616..191233017	chr1:190911708..190911719,-	Rps6kc1
chr1:191232616..191233017	chr1:190911725..190911812,-	Rps6kc1
chr1:191232616..191233017	chr1:190928572..190928652,+	Angel2
chr1:191232616..191233017	chr1:190928825..190928889,+	Angel2
chr1:191232616..191233017	chr1:190979196..190979232,-	Vash2
chr1:191232616..191233017	chr1:191026181..191026198,-	Mfsd7b
chr1:191232616..191233017	chr1:191183244..191183261,-	Atf3
chr1:191232616..191233017	chr1:191318086..191318126,-	Nenf
chr1:191232616..191233017	chr1:191325916..191325984,+	Tmem206
chr1:191232616..191233017	chr1:191325985..191325998,+	Tmem206
chr1:191232616..191233017	chr1:191396566..191396623,-	Ppp2r5a
chr1:191232616..191233017	chr1:191397026..191397066,-	Ppp2r5a
chr1:191232616..191233017	chr1:191717860..191717905,+	Lpgat1
chr1:191232616..191233017	chr1:191717979..191718031,+	Lpgat1
chr1:191232616..191233017	chr1:191718032..191718061,+	Lpgat1
chr1:191232616..191233017	chr1:191718255..191718313,+	Lpgat1
chr1:191232616..191233017	chr1:191718378..191718394,+	Lpgat1
chr1:191232616..191233017	chr1:191906742..191906767,+	Slc30a1
chr1:191232616..191233017	chr1:191906776..191906795,+	Slc30a1
chr1:191232616..191233017	chr1:191906807..191906823,+	Slc30a1
chr1:191232616..191233017	chr1:191907582..191907607,-	1700034H15Rik
chr1:191232616..191233017	chr1:192092366..192092375,-	Traf5
chr1:191232616..191233017	chr1:192092426..192092455,-	Traf5
chr1:191232616..191233017	chr1:192092458..192092469,-	Traf5
chr1:191232616..191233017	chr1:192092540..192092619,-	Traf5
chr1:191239599..191240000	chr1:190911708..190911719,-	Rps6kc1
chr1:191239599..191240000	chr1:190911725..190911812,-	Rps6kc1
chr1:191239599..191240000	chr1:190928572..190928652,+	Angel2
chr1:191239599..191240000	chr1:190979196..190979232,-	Vash2
chr1:191239599..191240000	chr1:191026181..191026198,-	Mfsd7b
chr1:191239599..191240000	chr1:191183244..191183261,-	Atf3
chr1:191239599..191240000	chr1:191717979..191718031,+	Lpgat1
chr1:191239599..191240000	chr1:191906742..191906767,+	Slc30a1
chr1:191239599..191240000	chr1:191906776..191906795,+	Slc30a1
chr1:191239599..191240000	chr1:191906807..191906823,+	Slc30a1
chr1:191239599..191240000	chr1:192092366..192092375,-	Traf5
chr1:191239599..191240000	chr1:192092426..192092455,-	Traf5
chr1:191239599..191240000	chr1:192092458..192092469,-	Traf5
chr1:191239599..191240000	chr1:192092540..192092619,-	Traf5
chr1:191241505..191241906	chr1:190911708..190911719,-	Rps6kc1
chr1:191241505..191241906	chr1:190911725..190911812,-	Rps6kc1
chr1:191241505..191241906	chr1:190928572..190928652,+	Angel2
chr1:191241505..191241906	chr1:190979196..190979232,-	Vash2
chr1:191241505..191241906	chr1:191026181..191026198,-	Mfsd7b
chr1:191241505..191241906	chr1:191183244..191183261,-	Atf3
chr1:191241505..191241906	chr1:191325916..191325984,+	Tmem206
chr1:191241505..191241906	chr1:191325985..191325998,+	Tmem206
chr1:191241505..191241906	chr1:191396566..191396623,-	Ppp2r5a
chr1:191241505..191241906	chr1:191397026..191397066,-	Ppp2r5a
chr1:191241505..191241906	chr1:191717979..191718031,+	Lpgat1
chr1:191241505..191241906	chr1:191718255..191718313,+	Lpgat1
chr1:191241505..191241906	chr1:191718378..191718394,+	Lpgat1
chr1:191241505..191241906	chr1:191906742..191906767,+	Slc30a1
chr1:191241505..191241906	chr1:191906776..191906795,+	Slc30a1
chr1:191241505..191241906	chr1:191906807..191906823,+	Slc30a1
chr1:191241505..191241906	chr1:192092366..192092375,-	Traf5
chr1:191241505..191241906	chr1:192092426..192092455,-	Traf5
chr1:191241505..191241906	chr1:192092458..192092469,-	Traf5
chr1:191241505..191241906	chr1:192092540..192092619,-	Traf5
chr1:191244184..191244585	chr1:190911725..190911812,-	Rps6kc1
chr1:191244184..191244585	chr1:191183244..191183261,-	Atf3
chr1:191244184..191244585	chr1:192092366..192092375,-	Traf5
chr1:191244184..191244585	chr1:192092426..192092455,-	Traf5
chr1:191244184..191244585	chr1:192092458..192092469,-	Traf5
chr1:191244184..191244585	chr1:192092540..192092619,-	Traf5
chr1:191249996..191250397	chr1:190911708..190911719,-	Rps6kc1
chr1:191249996..191250397	chr1:190911725..190911812,-	Rps6kc1
chr1:191249996..191250397	chr1:190928572..190928652,+	Angel2
chr1:191249996..191250397	chr1:190928825..190928889,+	Angel2
chr1:191249996..191250397	chr1:190979196..190979232,-	Vash2
chr1:191249996..191250397	chr1:191026181..191026198,-	Mfsd7b
chr1:191249996..191250397	chr1:191098405..191098436,+	Batf3
chr1:191249996..191250397	chr1:191183244..191183261,-	Atf3
chr1:191249996..191250397	chr1:191325916..191325984,+	Tmem206
chr1:191249996..191250397	chr1:191325985..191325998,+	Tmem206
chr1:191249996..191250397	chr1:191396566..191396623,-	Ppp2r5a
chr1:191249996..191250397	chr1:191397026..191397066,-	Ppp2r5a
chr1:191249996..191250397	chr1:191717979..191718031,+	Lpgat1
chr1:191249996..191250397	chr1:191718032..191718061,+	Lpgat1
chr1:191249996..191250397	chr1:191718255..191718313,+	Lpgat1
chr1:191249996..191250397	chr1:191718378..191718394,+	Lpgat1
chr1:191249996..191250397	chr1:191906742..191906767,+	Slc30a1
chr1:191249996..191250397	chr1:191906776..191906795,+	Slc30a1
chr1:191249996..191250397	chr1:191906807..191906823,+	Slc30a1
chr1:191249996..191250397	chr1:191907582..191907607,-	1700034H15Rik
chr1:191249996..191250397	chr1:192092366..192092375,-	Traf5
chr1:191249996..191250397	chr1:192092426..192092455,-	Traf5
chr1:191249996..191250397	chr1:192092458..192092469,-	Traf5
chr1:191249996..191250397	chr1:192092540..192092619,-	Traf5
chr1:191252717..191253118	chr1:191183244..191183261,-	Atf3
chr1:191252717..191253118	chr1:192092366..192092375,-	Traf5
chr1:191252717..191253118	chr1:192092426..192092455,-	Traf5
chr1:191252717..191253118	chr1:192092458..192092469,-	Traf5
chr1:191252717..191253118	chr1:192092540..192092619,-	Traf5
chr1:191254393..191254794	chr1:190911708..190911719,-	Rps6kc1
chr1:191254393..191254794	chr1:190911725..190911812,-	Rps6kc1
chr1:191254393..191254794	chr1:190928572..190928652,+	Angel2
chr1:191254393..191254794	chr1:190928825..190928889,+	Angel2
chr1:191254393..191254794	chr1:191026181..191026198,-	Mfsd7b
chr1:191254393..191254794	chr1:191183244..191183261,-	Atf3
chr1:191254393..191254794	chr1:191318086..191318126,-	Nenf
chr1:191254393..191254794	chr1:191325916..191325984,+	Tmem206
chr1:191254393..191254794	chr1:191325985..191325998,+	Tmem206
chr1:191254393..191254794	chr1:191396566..191396623,-	Ppp2r5a
chr1:191254393..191254794	chr1:191397026..191397066,-	Ppp2r5a
chr1:191254393..191254794	chr1:191717860..191717905,+	Lpgat1
chr1:191254393..191254794	chr1:191717979..191718031,+	Lpgat1
chr1:191254393..191254794	chr1:191718032..191718061,+	Lpgat1
chr1:191254393..191254794	chr1:191718255..191718313,+	Lpgat1
chr1:191254393..191254794	chr1:191718378..191718394,+	Lpgat1
chr1:191254393..191254794	chr1:191906742..191906767,+	Slc30a1
chr1:191254393..191254794	chr1:191906776..191906795,+	Slc30a1
chr1:191254393..191254794	chr1:191906807..191906823,+	Slc30a1
chr1:191254393..191254794	chr1:192092366..192092375,-	Traf5
chr1:191254393..191254794	chr1:192092458..192092469,-	Traf5
chr1:191254393..191254794	chr1:192092540..192092619,-	Traf5
chr1:191269568..191269969	chr1:190911708..190911719,-	Rps6kc1
chr1:191269568..191269969	chr1:190911725..190911812,-	Rps6kc1
chr1:191269568..191269969	chr1:190928572..190928652,+	Angel2
chr1:191269568..191269969	chr1:190928825..190928889,+	Angel2
chr1:191269568..191269969	chr1:191026181..191026198,-	Mfsd7b
chr1:191269568..191269969	chr1:191098405..191098436,+	Batf3
chr1:191269568..191269969	chr1:191183244..191183261,-	Atf3
chr1:191269568..191269969	chr1:191325916..191325984,+	Tmem206
chr1:191269568..191269969	chr1:191325985..191325998,+	Tmem206
chr1:191269568..191269969	chr1:191396566..191396623,-	Ppp2r5a
chr1:191269568..191269969	chr1:191397026..191397066,-	Ppp2r5a
chr1:191269568..191269969	chr1:191717860..191717905,+	Lpgat1
chr1:191269568..191269969	chr1:191717979..191718031,+	Lpgat1
chr1:191269568..191269969	chr1:191718032..191718061,+	Lpgat1
chr1:191269568..191269969	chr1:191718069..191718090,+	Lpgat1
chr1:191269568..191269969	chr1:191718255..191718313,+	Lpgat1
chr1:191269568..191269969	chr1:191718378..191718394,+	Lpgat1
chr1:191269568..191269969	chr1:191906742..191906767,+	Slc30a1
chr1:191269568..191269969	chr1:191906776..191906795,+	Slc30a1
chr1:191269568..191269969	chr1:191906807..191906823,+	Slc30a1
chr1:191269568..191269969	chr1:191907582..191907607,-	1700034H15Rik
chr1:191269568..191269969	chr1:192092366..192092375,-	Traf5
chr1:191269568..191269969	chr1:192092426..192092455,-	Traf5
chr1:191269568..191269969	chr1:192092458..192092469,-	Traf5
chr1:191269568..191269969	chr1:192092540..192092619,-	Traf5
chr1:191277727..191278128	chr1:190911725..190911812,-	Rps6kc1
chr1:191277727..191278128	chr1:191026181..191026198,-	Mfsd7b
chr1:191277727..191278128	chr1:191906807..191906823,+	Slc30a1
chr1:191277727..191278128	chr1:192092366..192092375,-	Traf5
chr1:191277727..191278128	chr1:192092540..192092619,-	Traf5
chr1:191280648..191281049	chr1:190911708..190911719,-	Rps6kc1
chr1:191280648..191281049	chr1:190911725..190911812,-	Rps6kc1
chr1:191280648..191281049	chr1:190928572..190928652,+	Angel2
chr1:191280648..191281049	chr1:190928825..190928889,+	Angel2
chr1:191280648..191281049	chr1:191183244..191183261,-	Atf3
chr1:191280648..191281049	chr1:191325985..191325998,+	Tmem206
chr1:191280648..191281049	chr1:191396566..191396623,-	Ppp2r5a
chr1:191280648..191281049	chr1:191397026..191397066,-	Ppp2r5a
chr1:191280648..191281049	chr1:191717860..191717905,+	Lpgat1
chr1:191280648..191281049	chr1:191717979..191718031,+	Lpgat1
chr1:191280648..191281049	chr1:191718032..191718061,+	Lpgat1
chr1:191280648..191281049	chr1:191718255..191718313,+	Lpgat1
chr1:191280648..191281049	chr1:191718378..191718394,+	Lpgat1
chr1:191280648..191281049	chr1:191906742..191906767,+	Slc30a1
chr1:191280648..191281049	chr1:191906776..191906795,+	Slc30a1
chr1:191280648..191281049	chr1:191906807..191906823,+	Slc30a1
chr1:191280648..191281049	chr1:192092366..192092375,-	Traf5
chr1:191280648..191281049	chr1:192092426..192092455,-	Traf5
chr1:191280648..191281049	chr1:192092458..192092469,-	Traf5
chr1:191280648..191281049	chr1:192092540..192092619,-	Traf5
chr1:191286899..191287300	chr1:190911708..190911719,-	Rps6kc1
chr1:191286899..191287300	chr1:190911725..190911812,-	Rps6kc1
chr1:191286899..191287300	chr1:190928825..190928889,+	Angel2
chr1:191286899..191287300	chr1:191026013..191026036,-	Mfsd7b
chr1:191286899..191287300	chr1:191026181..191026198,-	Mfsd7b
chr1:191286899..191287300	chr1:191062895..191062912,-	Tatdn3
chr1:191286899..191287300	chr1:191062999..191063038,+	Nsl1
chr1:191286899..191287300	chr1:191098405..191098436,+	Batf3
chr1:191286899..191287300	chr1:191318086..191318126,-	Nenf
chr1:191286899..191287300	chr1:191325916..191325984,+	Tmem206
chr1:191286899..191287300	chr1:191325985..191325998,+	Tmem206
chr1:191286899..191287300	chr1:191396566..191396623,-	Ppp2r5a
chr1:191286899..191287300	chr1:191397026..191397066,-	Ppp2r5a
chr1:191286899..191287300	chr1:191575490..191575530,-	Dtl
chr1:191286899..191287300	chr1:191717860..191717905,+	Lpgat1
chr1:191286899..191287300	chr1:191717979..191718031,+	Lpgat1
chr1:191286899..191287300	chr1:191718032..191718061,+	Lpgat1
chr1:191286899..191287300	chr1:191718069..191718090,+	Lpgat1
chr1:191286899..191287300	chr1:191718255..191718313,+	Lpgat1
chr1:191286899..191287300	chr1:191906776..191906795,+	Slc30a1
chr1:191286899..191287300	chr1:191906807..191906823,+	Slc30a1
chr1:191286899..191287300	chr1:192092458..192092469,-	Traf5
chr1:191286899..191287300	chr1:192092540..192092619,-	Traf5
chr1:191289155..191289556	chr1:190911708..190911719,-	Rps6kc1
chr1:191289155..191289556	chr1:190911725..190911812,-	Rps6kc1
chr1:191289155..191289556	chr1:191325916..191325984,+	Tmem206
chr1:191289155..191289556	chr1:191325985..191325998,+	Tmem206
chr1:191289155..191289556	chr1:191396566..191396623,-	Ppp2r5a
chr1:191289155..191289556	chr1:191717979..191718031,+	Lpgat1
chr1:191289155..191289556	chr1:191718255..191718313,+	Lpgat1
chr1:191289155..191289556	chr1:191906807..191906823,+	Slc30a1
chr1:191292393..191292794	chr1:190911708..190911719,-	Rps6kc1
chr1:191292393..191292794	chr1:190911725..190911812,-	Rps6kc1
chr1:191292393..191292794	chr1:190928572..190928652,+	Angel2
chr1:191292393..191292794	chr1:190979196..190979232,-	Vash2
chr1:191292393..191292794	chr1:191026181..191026198,-	Mfsd7b
chr1:191292393..191292794	chr1:191183244..191183261,-	Atf3
chr1:191292393..191292794	chr1:191325916..191325984,+	Tmem206
chr1:191292393..191292794	chr1:191325985..191325998,+	Tmem206
chr1:191292393..191292794	chr1:191717979..191718031,+	Lpgat1
chr1:191292393..191292794	chr1:191718255..191718313,+	Lpgat1
chr1:191292393..191292794	chr1:191718395..191718432,+	Lpgat1
chr1:191292393..191292794	chr1:191906776..191906795,+	Slc30a1
chr1:191292393..191292794	chr1:191906807..191906823,+	Slc30a1
chr1:191292393..191292794	chr1:192092366..192092375,-	Traf5
chr1:191292393..191292794	chr1:192092458..192092469,-	Traf5
chr1:191292393..191292794	chr1:192092540..192092619,-	Traf5
chr1:191312652..191313053	chr1:190911708..190911719,-	Rps6kc1
chr1:191312652..191313053	chr1:190911725..190911812,-	Rps6kc1
chr1:191312652..191313053	chr1:190928499..190928552,+	Angel2
chr1:191312652..191313053	chr1:190928572..190928652,+	Angel2
chr1:191312652..191313053	chr1:190928825..190928889,+	Angel2
chr1:191312652..191313053	chr1:190979196..190979232,-	Vash2
chr1:191312652..191313053	chr1:191026181..191026198,-	Mfsd7b
chr1:191312652..191313053	chr1:191062876..191062889,-	Tatdn3
chr1:191312652..191313053	chr1:191318086..191318126,-	Nenf
chr1:191312652..191313053	chr1:191325916..191325984,+	Tmem206
chr1:191312652..191313053	chr1:191325985..191325998,+	Tmem206
chr1:191312652..191313053	chr1:191396566..191396623,-	Ppp2r5a
chr1:191312652..191313053	chr1:191397026..191397066,-	Ppp2r5a
chr1:191312652..191313053	chr1:191575490..191575530,-	Dtl
chr1:191312652..191313053	chr1:191575749..191575794,+	Ints7
chr1:191312652..191313053	chr1:191717860..191717905,+	Lpgat1
chr1:191312652..191313053	chr1:191717979..191718031,+	Lpgat1
chr1:191312652..191313053	chr1:191718032..191718061,+	Lpgat1
chr1:191312652..191313053	chr1:191718255..191718313,+	Lpgat1
chr1:191312652..191313053	chr1:191718378..191718394,+	Lpgat1
chr1:191312652..191313053	chr1:191906742..191906767,+	Slc30a1
chr1:191312652..191313053	chr1:191906776..191906795,+	Slc30a1
chr1:191312652..191313053	chr1:191906807..191906823,+	Slc30a1
chr1:191312652..191313053	chr1:191907582..191907607,-	1700034H15Rik
chr1:191312652..191313053	chr1:192092426..192092455,-	Traf5
chr1:191312652..191313053	chr1:192092458..192092469,-	Traf5
chr1:191312652..191313053	chr1:192092540..192092619,-	Traf5
chr1:191313897..191314298	chr1:190911725..190911812,-	Rps6kc1
chr1:191313897..191314298	chr1:190928572..190928652,+	Angel2
chr1:191313897..191314298	chr1:191026181..191026198,-	Mfsd7b
chr1:191313897..191314298	chr1:191183244..191183261,-	Atf3
chr1:191313897..191314298	chr1:191906776..191906795,+	Slc30a1
chr1:191313897..191314298	chr1:191906807..191906823,+	Slc30a1
chr1:191313897..191314298	chr1:192092366..192092375,-	Traf5
chr1:191313897..191314298	chr1:192092458..192092469,-	Traf5
chr1:191313897..191314298	chr1:192092540..192092619,-	Traf5
chr1:191421149..191421550	chr1:190979196..190979232,-	Vash2
chr1:191421149..191421550	chr1:191718395..191718432,+	Lpgat1
chr1:191438478..191438879	chr1:190911725..190911812,-	Rps6kc1
chr1:191438478..191438879	chr1:190928572..190928652,+	Angel2
chr1:191438478..191438879	chr1:191183244..191183261,-	Atf3
chr1:191438478..191438879	chr1:191906742..191906767,+	Slc30a1
chr1:191438478..191438879	chr1:191906776..191906795,+	Slc30a1
chr1:191438478..191438879	chr1:191906807..191906823,+	Slc30a1
chr1:191438478..191438879	chr1:192092366..192092375,-	Traf5
chr1:191438478..191438879	chr1:192092426..192092455,-	Traf5
chr1:191438478..191438879	chr1:192092458..192092469,-	Traf5
chr1:191438478..191438879	chr1:192092540..192092619,-	Traf5
chr1:191439670..191440071	chr1:190911725..190911812,-	Rps6kc1
chr1:191439670..191440071	chr1:191183244..191183261,-	Atf3
chr1:191439670..191440071	chr1:191906807..191906823,+	Slc30a1
chr1:191439670..191440071	chr1:192092366..192092375,-	Traf5
chr1:191439670..191440071	chr1:192092426..192092455,-	Traf5
chr1:191439670..191440071	chr1:192092540..192092619,-	Traf5
chr1:191443571..191443972	chr1:190911708..190911719,-	Rps6kc1
chr1:191443571..191443972	chr1:190911725..190911812,-	Rps6kc1
chr1:191443571..191443972	chr1:190928572..190928652,+	Angel2
chr1:191443571..191443972	chr1:191183244..191183261,-	Atf3
chr1:191443571..191443972	chr1:191906807..191906823,+	Slc30a1
chr1:191443571..191443972	chr1:192092366..192092375,-	Traf5
chr1:191443571..191443972	chr1:192092426..192092455,-	Traf5
chr1:191443571..191443972	chr1:192092540..192092619,-	Traf5
chr1:191599239..191599640	chr1:190928825..190928889,+	Angel2
chr1:191599239..191599640	chr1:190979196..190979232,-	Vash2
chr1:191599239..191599640	chr1:191026181..191026198,-	Mfsd7b
chr1:191599239..191599640	chr1:191325916..191325984,+	Tmem206
chr1:191599239..191599640	chr1:191325985..191325998,+	Tmem206
chr1:191599239..191599640	chr1:191396566..191396623,-	Ppp2r5a
chr1:191599239..191599640	chr1:191717979..191718031,+	Lpgat1
chr1:191599239..191599640	chr1:191718255..191718313,+	Lpgat1
chr1:191599239..191599640	chr1:191718378..191718394,+	Lpgat1
chr1:191599239..191599640	chr1:191906742..191906767,+	Slc30a1
chr1:191599239..191599640	chr1:191906776..191906795,+	Slc30a1
chr1:191599239..191599640	chr1:191907582..191907607,-	1700034H15Rik
chr1:191599239..191599640	chr1:192092458..192092469,-	Traf5
chr1:191599239..191599640	chr1:192092540..192092619,-	Traf5
chr1:191849451..191849852	chr1:190911725..190911812,-	Rps6kc1
chr1:191849451..191849852	chr1:190928572..190928652,+	Angel2
chr1:191849451..191849852	chr1:190928825..190928889,+	Angel2
chr1:191849451..191849852	chr1:191396566..191396623,-	Ppp2r5a
chr1:191849451..191849852	chr1:191397026..191397066,-	Ppp2r5a
chr1:191849451..191849852	chr1:191906742..191906767,+	Slc30a1
chr1:191849451..191849852	chr1:191906776..191906795,+	Slc30a1
chr1:191849451..191849852	chr1:191906807..191906823,+	Slc30a1
chr1:191849451..191849852	chr1:192092426..192092455,-	Traf5
chr1:191849451..191849852	chr1:192092540..192092619,-	Traf5
chr1:191875699..191876100	chr1:190911708..190911719,-	Rps6kc1
chr1:191875699..191876100	chr1:190911725..190911812,-	Rps6kc1
chr1:191875699..191876100	chr1:190928572..190928652,+	Angel2
chr1:191875699..191876100	chr1:190928825..190928889,+	Angel2
chr1:191875699..191876100	chr1:191026013..191026036,-	Mfsd7b
chr1:191875699..191876100	chr1:191026181..191026198,-	Mfsd7b
chr1:191875699..191876100	chr1:191183244..191183261,-	Atf3
chr1:191875699..191876100	chr1:191318086..191318126,-	Nenf
chr1:191875699..191876100	chr1:191325916..191325984,+	Tmem206
chr1:191875699..191876100	chr1:191396566..191396623,-	Ppp2r5a
chr1:191875699..191876100	chr1:191397026..191397066,-	Ppp2r5a
chr1:191875699..191876100	chr1:191717860..191717905,+	Lpgat1
chr1:191875699..191876100	chr1:191718032..191718061,+	Lpgat1
chr1:191875699..191876100	chr1:191718255..191718313,+	Lpgat1
chr1:191875699..191876100	chr1:191718378..191718394,+	Lpgat1
chr1:191875699..191876100	chr1:191906742..191906767,+	Slc30a1
chr1:191875699..191876100	chr1:191906776..191906795,+	Slc30a1
chr1:191875699..191876100	chr1:191906807..191906823,+	Slc30a1
chr1:191875699..191876100	chr1:191907582..191907607,-	1700034H15Rik
chr1:191875699..191876100	chr1:192092366..192092375,-	Traf5
chr1:191875699..191876100	chr1:192092426..192092455,-	Traf5
chr1:191875699..191876100	chr1:192092458..192092469,-	Traf5
chr1:191875699..191876100	chr1:192092540..192092619,-	Traf5
chr1:191877862..191878263	chr1:190911708..190911719,-	Rps6kc1
chr1:191877862..191878263	chr1:190911725..190911812,-	Rps6kc1
chr1:191877862..191878263	chr1:190928572..190928652,+	Angel2
chr1:191877862..191878263	chr1:191183244..191183261,-	Atf3
chr1:191877862..191878263	chr1:191396566..191396623,-	Ppp2r5a
chr1:191877862..191878263	chr1:191906742..191906767,+	Slc30a1
chr1:191877862..191878263	chr1:191906776..191906795,+	Slc30a1
chr1:191877862..191878263	chr1:191906807..191906823,+	Slc30a1
chr1:191877862..191878263	chr1:192092366..192092375,-	Traf5
chr1:191877862..191878263	chr1:192092426..192092455,-	Traf5
chr1:191877862..191878263	chr1:192092458..192092469,-	Traf5
chr1:191877862..191878263	chr1:192092540..192092619,-	Traf5
chr1:191880208..191880609	chr1:190911725..190911812,-	Rps6kc1
chr1:191880208..191880609	chr1:191183244..191183261,-	Atf3
chr1:191880208..191880609	chr1:191906742..191906767,+	Slc30a1
chr1:191880208..191880609	chr1:191906807..191906823,+	Slc30a1
chr1:191880208..191880609	chr1:192092366..192092375,-	Traf5
chr1:191880208..191880609	chr1:192092426..192092455,-	Traf5
chr1:191880208..191880609	chr1:192092458..192092469,-	Traf5
chr1:191880208..191880609	chr1:192092540..192092619,-	Traf5
chr1:191956287..191956688	chr1:190928825..190928889,+	Angel2
chr1:191956287..191956688	chr1:191062876..191062889,-	Tatdn3
chr1:191956287..191956688	chr1:191062895..191062912,-	Tatdn3
chr1:191956287..191956688	chr1:191062999..191063038,+	Nsl1
chr1:191956287..191956688	chr1:191318086..191318126,-	Nenf
chr1:191956287..191956688	chr1:191325916..191325984,+	Tmem206
chr1:191956287..191956688	chr1:191396566..191396623,-	Ppp2r5a
chr1:191956287..191956688	chr1:191397026..191397066,-	Ppp2r5a
chr1:191956287..191956688	chr1:191575490..191575530,-	Dtl
chr1:191956287..191956688	chr1:191575749..191575794,+	Ints7
chr1:191956287..191956688	chr1:191717860..191717905,+	Lpgat1
chr1:191956287..191956688	chr1:191717979..191718031,+	Lpgat1
chr1:191956287..191956688	chr1:191718032..191718061,+	Lpgat1
chr1:191956287..191956688	chr1:191718255..191718313,+	Lpgat1
chr1:191956287..191956688	chr1:191821491..191821574,+	Nek2
chr1:191956287..191956688	chr1:191906742..191906767,+	Slc30a1
chr1:191956287..191956688	chr1:191906776..191906795,+	Slc30a1
chr1:191956287..191956688	chr1:191907582..191907607,-	1700034H15Rik
chr1:192078396..192078797	chr1:190911708..190911719,-	Rps6kc1
chr1:192078396..192078797	chr1:190911725..190911812,-	Rps6kc1
chr1:192078396..192078797	chr1:190928572..190928652,+	Angel2
chr1:192078396..192078797	chr1:190928825..190928889,+	Angel2
chr1:192078396..192078797	chr1:191026013..191026036,-	Mfsd7b
chr1:192078396..192078797	chr1:191026181..191026198,-	Mfsd7b
chr1:192078396..192078797	chr1:191183244..191183261,-	Atf3
chr1:192078396..192078797	chr1:191318086..191318126,-	Nenf
chr1:192078396..192078797	chr1:191325916..191325984,+	Tmem206
chr1:192078396..192078797	chr1:191325985..191325998,+	Tmem206
chr1:192078396..192078797	chr1:191396566..191396623,-	Ppp2r5a
chr1:192078396..192078797	chr1:191397026..191397066,-	Ppp2r5a
chr1:192078396..192078797	chr1:191717860..191717905,+	Lpgat1
chr1:192078396..192078797	chr1:191717979..191718031,+	Lpgat1
chr1:192078396..192078797	chr1:191718032..191718061,+	Lpgat1
chr1:192078396..192078797	chr1:191718255..191718313,+	Lpgat1
chr1:192078396..192078797	chr1:191718378..191718394,+	Lpgat1
chr1:192078396..192078797	chr1:191906742..191906767,+	Slc30a1
chr1:192078396..192078797	chr1:191906776..191906795,+	Slc30a1
chr1:192078396..192078797	chr1:191906807..191906823,+	Slc30a1
chr1:192078396..192078797	chr1:191907582..191907607,-	1700034H15Rik
chr1:192078396..192078797	chr1:192092366..192092375,-	Traf5
chr1:192078396..192078797	chr1:192092426..192092455,-	Traf5
chr1:192078396..192078797	chr1:192092458..192092469,-	Traf5
chr1:192078396..192078797	chr1:192092540..192092619,-	Traf5
chr1:193160341..193160742	chr1:192137893..192137935,-	Rcor3
chr1:193160341..193160742	chr1:192137996..192138049,-	Rcor3
chr1:193160341..193160742	chr1:193173574..193173630,+	A130010J15Rik
chr1:194671830..194672231	chr1:193201435..193201586,-	Traf3ip3
chr1:194671830..194672231	chr1:194619850..194619872,+	Plxna2
chr1:194671830..194672231	chr1:194619887..194619914,+	Plxna2
chr1:194671830..194672231	chr1:194938870..194938968,+	Cd34
chr1:194671830..194672231	chr1:195131505..195131534,-	Cr1l
chr1:194671830..194672231	chr1:195131535..195131578,-	Cr1l
chr1:194738163..194738564	chr1:194619815..194619833,+	Plxna2
chr1:194995236..194995637	chr1:194938870..194938968,+	Cd34
chr1:21014465..21014866	chr1:21079168..21079242,-	Tram2
chr1:21070072..21070473	chr1:20820213..20820284,-	Mcm3
chr1:21070072..21070473	chr1:20951584..20951635,+	Efhc1
chr1:24471176..24471577	chr1:24678550..24678593,+	Lmbrd1
chr1:24471176..24471577	chr1:24678712..24678758,+	Lmbrd1
chr1:24699340..24699741	chr1:24678712..24678758,+	Lmbrd1
chr1:33898298..33898699	chr1:33907833..33907923,+	Dst
chr1:33898298..33898699	chr1:33908020..33908067,+	Dst
chr1:33898298..33898699	chr1:33908073..33908091,+	Dst
chr1:33898298..33898699	chr1:34011562..34011602,+	Dst
chr1:33903527..33903928	chr1:33907833..33907923,+	Dst
chr1:33903527..33903928	chr1:33908020..33908067,+	Dst
chr1:33903527..33903928	chr1:33908073..33908091,+	Dst
chr1:33903527..33903928	chr1:34011550..34011560,+	Dst
chr1:33903527..33903928	chr1:34011562..34011602,+	Dst
chr1:34464562..34464963	chr1:34801705..34801776,+	Arhgef4
chr1:34464562..34464963	chr1:34842925..34842955,-	Fam168b
chr1:34464562..34464963	chr1:34842965..34842986,-	Fam168b
[truncated: 62,892 more rows]

## Sheet: S4.GSEA_1306genes_3-4enh
term	term_size	overlap_with_query_set	p-value	FDR
Endocytosis	277	41	3.15135e-08	8.47714e-06
TNF signaling pathway	109	20	4.01915e-06	0.000540576
Toll-like receptor signaling pathway	100	18	1.58382e-05	0.00106512
Proteoglycans in cancer	201	28	1.49134e-05	0.00106512
Osteoclast differentiation	125	20	3.30734e-05	0.00148279
Hepatitis B	144	22	2.86009e-05	0.00148279
Herpes simplex infection	204	27	5.24935e-05	0.00201725
Leishmaniasis	64	13	6.42581e-05	0.0020745
Tuberculosis	174	24	6.94071e-05	0.0020745
Ubiquitin mediated proteolysis	137	20	0.000123895	0.00271669
Fc gamma R-mediated phagocytosis	87	15	0.00013129	0.00271669
Regulation of actin cytoskeleton	215	27	0.000129449	0.00271669
Viral carcinogenesis	225	28	0.000114806	0.00271669
MicroRNAs in cancer	141	20	0.000184677	0.00354844
Rheumatoid arthritis	81	14	0.000211942	0.00380082
Toxoplasmosis	112	17	0.000242148	0.00407112
Colorectal cancer	64	12	0.000270117	0.0042742
Prolactin signaling pathway	74	13	0.000298923	0.00446724
Focal adhesion	201	24	0.000627581	0.00888522
Pertussis	72	12	0.000824736	0.0110927
Phagosome	171	21	0.000927864	0.0118855
T cell receptor signaling pathway	105	15	0.00104867	0.0128224
Signaling pathways regulating pluripotency of stem cells	140	18	0.00123395	0.0144319
Pathways in cancer	393	38	0.00142566	0.0159792
Protein processing in endoplasmic reticulum	166	20	0.00153404	0.0165062
Bacterial invasion of epithelial cells	78	12	0.00169489	0.0175356
Neurotrophin signaling pathway	122	16	0.00182617	0.0175443
Progesterone-mediated oocyte maturation	89	13	0.00179955	0.0175443
Choline metabolism in cancer	101	14	0.00203428	0.0188697
Apoptosis	137	17	0.00244208	0.0218973
Spliceosome	127	16	0.00276618	0.0232532
Endometrial cancer	52	9	0.00275365	0.0232532
HTLV-I infection	276	28	0.00289873	0.0236291
Insulin signaling pathway	140	17	0.00307109	0.0242977
MAPK signaling pathway	252	26	0.00319517	0.0245571
ErbB signaling pathway	87	12	0.00429833	0.0321181
FoxO signaling pathway	134	16	0.00472494	0.0343516
NOD-like receptor signaling pathway	57	9	0.00520093	0.0349762
Legionellosis	57	9	0.00520093	0.0349762
Acute myeloid leukemia	57	9	0.00520093	0.0349762
Inflammatory bowel disease (IBD)	58	9	0.00584703	0.0383622
Rap1 signaling pathway	214	22	0.00660393	0.0413129
Chagas disease (American trypanosomiasis)	103	13	0.00650968	0.0413129
RNA transport	165	18	0.00733567	0.0448476
HIF-1 signaling pathway	105	13	0.00763795	0.045658

## Sheet: S5.GSEA_4149genes_without_enh
term	term_size	overlap_with_query_set	p-value	FDR
Ribosome	128	52	1.12757e-13	3.03315e-11
RNA transport	165	55	2.24124e-10	3.01446e-08
mRNA surveillance pathway	92	36	2.22598e-09	1.99596e-07
Terpenoid backbone biosynthesis	22	14	1.14351e-07	7.05883e-06
Cell cycle	123	40	1.31205e-07	7.05883e-06
Valine, leucine and isoleucine degradation	55	23	4.21108e-07	1.88797e-05
Ribosome biogenesis in eukaryotes	77	28	7.79738e-07	2.99642e-05
Oxidative phosphorylation	118	37	1.04909e-06	3.13562e-05
Spliceosome	127	39	9.81331e-07	3.13562e-05
Aminoacyl-tRNA biosynthesis	43	19	1.54625e-06	3.99314e-05
Huntington's disease	183	50	1.63288e-06	3.99314e-05
Propanoate metabolism	30	15	2.90639e-06	6.014e-05
Parkinson's disease	127	38	2.71357e-06	6.014e-05
Selenocompound metabolism	17	10	2.16273e-05	0.000415554
Alzheimer's disease	162	42	4.18773e-05	0.000750999
Cysteine and methionine metabolism	45	17	6.43696e-05	0.00108221
Peroxisome	83	25	0.000116375	0.00184146
Pyruvate metabolism	38	14	0.000381174	0.00569644
Basal transcription factors	43	15	0.000471831	0.00668013
Protein export	27	11	0.000594602	0.00799739
Pyrimidine metabolism	102	27	0.000648262	0.00830392
Sulfur relay system	10	6	0.000949018	0.0116039
Fatty acid degradation	47	15	0.00135301	0.0158243
Non-alcoholic fatty liver disease (NAFLD)	146	34	0.00169112	0.0189546
Tryptophan metabolism	45	14	0.002534	0.0262172
Protein processing in endoplasmic reticulum	166	37	0.00247932	0.0262172
Glutathione metabolism	55	16	0.00279156	0.0268189
Biotin metabolism	3	3	0.00274431	0.0268189
SNARE interactions in vesicular transport	33	11	0.00395608	0.0366961
Glyoxylate and dicarboxylate metabolism	29	10	0.00449624	0.0403163
Nucleotide excision repair	43	13	0.00469401	0.0407319

## Sheet: S6.GSEA_top500_of_1481genes
term	term_size	overlap_with_query_set	p-value	FDR
Lysosome	124	22	4.4412e-14	1.19468e-11
Phagosome	171	23	4.94311e-12	6.64849e-10
Toll-like receptor signaling pathway	100	15	5.646e-09	5.06258e-07
Influenza A	168	18	4.00809e-08	2.69544e-06
Ubiquitin mediated proteolysis	137	15	4.08459e-07	1.45798e-05
SNARE interactions in vesicular transport	33	8	4.72123e-07	1.45798e-05
Endocytosis	277	22	2.84034e-07	1.45798e-05
Fc gamma R-mediated phagocytosis	87	12	4.87801e-07	1.45798e-05
Legionellosis	57	10	4.46832e-07	1.45798e-05
Hepatitis B	144	15	7.79094e-07	2.09576e-05
Tuberculosis	174	16	1.79565e-06	4.39118e-05
Epstein-Barr virus infection	208	17	4.33346e-06	9.71417e-05
Non-alcoholic fatty liver disease (NAFLD)	146	14	4.84393e-06	0.000100232
Proteasome	45	8	5.80297e-06	0.0001115
Rheumatoid arthritis	81	10	1.20854e-05	0.000216731
Herpes simplex infection	204	16	1.38715e-05	0.000233214
Viral carcinogenesis	225	16	4.60824e-05	0.000729186
Salmonella infection	78	9	5.67451e-05	0.000848023
Oxidative phosphorylation	118	11	6.47692e-05	0.000916995
Chagas disease (American trypanosomiasis)	103	10	9.8357e-05	0.0013229
Spliceosome	127	11	0.000125979	0.00161373
TNF signaling pathway	109	10	0.000157963	0.00193146
B cell receptor signaling pathway	72	8	0.000190993	0.00223379
Huntington's disease	183	13	0.000235578	0.00253482
Measles	136	11	0.000230792	0.00253482
Protein processing in endoplasmic reticulum	166	12	0.000345782	0.00340195
Cytosolic DNA-sensing pathway	60	7	0.000354106	0.00340195
Bacterial invasion of epithelial cells	78	8	0.000333265	0.00340195
Antigen processing and presentation	81	8	0.000431502	0.00400255
HTLV-I infection	276	16	0.000479828	0.00430246
HIF-1 signaling pathway	105	9	0.000552421	0.00450307
Parkinson's disease	127	10	0.000544239	0.00450307
Leishmaniasis	64	7	0.000527885	0.00450307
RIG-I-like receptor signaling pathway	67	7	0.000698083	0.00552307
Toxoplasmosis	112	9	0.000881717	0.00677662
Regulation of actin cytoskeleton	215	13	0.00108128	0.00786118
Pertussis	72	7	0.00107556	0.00786118
Pathways in cancer	393	19	0.0013484	0.00954528
NOD-like receptor signaling pathway	57	6	0.0016096	0.0111021
Synaptic vesicle cycle	61	6	0.00228662	0.0153775
T cell receptor signaling pathway	105	8	0.00236022	0.0154854
Fatty acid elongation	26	4	0.00242646	0.0155409
ErbB signaling pathway	87	7	0.00321382	0.0196481
Chemokine signaling pathway	187	11	0.00315409	0.0196481
Malaria	46	5	0.00341026	0.0199451
Renal cell carcinoma	66	6	0.00341069	0.0199451
Apoptosis	137	9	0.00354502	0.0202896
Systemic lupus erythematosus	138	9	0.00371997	0.0208473
Osteoclast differentiation	125	8	0.00680128	0.0373377
Glutathione metabolism	55	5	0.00735922	0.0395926

## Sheet: S7.GSEA_top500_of_1207genes
term	term_size	overlap_with_query_set	p-value	FDR
Systemic lupus erythematosus	138	17	1.18008e-08	3.1744e-06
Protein processing in endoplasmic reticulum	166	18	3.32591e-08	4.47335e-06
Alcoholism	194	18	3.5831e-07	3.21285e-05
Epstein-Barr virus infection	208	15	6.74492e-05	0.00453596
Spliceosome	127	11	0.000125979	0.00677768
Viral carcinogenesis	225	15	0.000161986	0.00726235
Central carbon metabolism in cancer	66	7	0.000637125	0.0244838

## Sheet: S8.154_E1-G1_associations
enhancer	gene_name	Spearman's rho	p-value
chr19:34551980..34552381	2010002M12Rik	0.544124	0.0293341
chr3:127893966..127894367	5730508B09Rik	0.511765	0.0450328
chr19:10845353..10845754	A430093F15Rik	0.398799	0.125992
chr2:122408925..122409326	AA467197	0.065679	0.80904
chr17:35210219..35210620	Abhd16a	0.594118	0.0172465
chr8:46395334..46395735	Acsl1	0.324485	0.220133
chr8:46426275..46426676	Acsl1	0.797646	0.000214081
chr8:46432294..46432695	Acsl1	0.766965	0.000526559
chr12:84767487..84767888	Arel1	0.274337	0.303839
chr12:40016931..40017332	Arl4a	0.697572	0.00266292
chr3:35732439..35732840	Atp11b	0.434296	0.0927845
chr19:5925501..5925902	Batf2	0.816319	0.000114631
chr19:5929541..5929942	Batf2	0.691685	0.00299456
chr19:5931597..5931998	Batf2	0.718454	0.00171695
chr14:66231144..66231545	Ccdc25	0.49631	0.0505349
chr11:83534669..83535070	Ccl3	0.307032	0.247389
chr11:83534669..83535070	Ccl4	0.610993	0.0119249
chr16:44812683..44813084	Cd200r4	0.610743	0.0119693
chr19:29371827..29372228	Cd274	0.351821	0.181442
chr19:29417846..29418247	Cd274	0.138916	0.607888
chr5:43885022..43885423	Cd38	0.0453743	0.867481
chr6:128834336..128834737	Cd69	0.936447	9.48219e-08
chr6:129171714..129172115	Cd69	0.372717	0.155091
chr19:5925501..5925902	Cdc42ep2	0.66224	0.00518992
chr19:5929541..5929942	Cdc42ep2	0.66961	0.00454745
chr19:5931597..5931998	Cdc42ep2	0.706173	0.00223234
chr17:29053776..29054177	Cdkn1a	0.392332	0.132824
chr17:29381482..29381883	Cdkn1a	0.547059	0.0305944
chr17:29393637..29394038	Cdkn1a	0.376307	0.15084
chr17:29396882..29397283	Cdkn1a	0.785207	0.000313668
chr17:29441994..29442395	Cdkn1a	0.457229	0.074974
chr3:106545641..106546042	Cept1	0.641176	0.00897545
chr2:68793540..68793941	Cers6	0.217993	0.41733
chr2:68796033..68796434	Cers6	0.442973	0.0857246
chr2:69007859..69008260	Cers6	0.503532	0.0467627
chr9:107312898..107313299	Cish	0.0844468	0.755845
chr17:25140246..25140647	Clcn7	0.442419	0.0861638
chr4:135312667..135313068	Clic4	0.874267	9.49288e-06
chr3:121370388..121370789	Cnn3	0.414826	0.110116
chr11:97412812..97413213	Copz2	0.530976	0.0343189
chr7:88226097..88226498	Ctsc	0.528417	0.0353592
chr5:92353639..92354040	Cxcl10	0.388159	0.137366
chr5:92368373..92368774	Cxcl10	0.743017	0.000974074
chr5:92369052..92369453	Cxcl10	0.847856	3.35098e-05
chr5:92374704..92375105	Cxcl10	0.797104	0.000217789
chr5:92353639..92354040	Cxcl11	0.0474087	0.861591
chr5:92368373..92368774	Cxcl11	0.460548	0.0726187
chr5:92369052..92369453	Cxcl11	0.632906	0.00850203
chr5:92374704..92375105	Cxcl11	0.629921	0.00891594
chr5:92375350..92375751	Cxcl11	0.222222	0.408122
chr5:92368373..92368774	Cxcl9	0.316243	0.232756
chr5:92369052..92369453	Cxcl9	0.33138	0.209916
chr5:92374704..92375105	Cxcl9	0.355263	0.17691
chr17:27591809..27592210	D17Wsu92e	0.604852	0.0130556
chr8:85557350..85557751	Dnaja2	0.503532	0.0467627
chr8:86884047..86884448	Dnaja2	0.605882	0.0147693
chr10:88335517..88335918	Dram1	0.0798282	0.76885
chr13:42258464..42258865	Edn1	0.468058	0.067487
chr19:5925501..5925902	Ehd1	0.437049	0.0905015
chr19:5929541..5929942	Ehd1	0.326711	0.216801
chr19:5931597..5931998	Ehd1	0.491251	0.0533089
chr5:43885022..43885423	Fbxl5	0.385681	0.140112
chr5:21367463..21367864	Fgl2	0.616064	0.0110504
chr11:49098806..49099207	Gm12185	0.315964	0.23319
chr12:111436648..111437049	Gpr132	0.460179	0.0728776
chr17:35210219..35210620	H2-Q4	0.447059	0.0843728
chr13:42258464..42258865	Hivep1	0.274082	0.304309
chr10:62338649..62339050	Hk1	0.219913	0.413136
chr13:55016581..55016982	Hk3	0.58514	0.0172619
chr11:49098806..49099207	Ifi47	0.315732	0.233552
chr12:40555096..40555497	Ifrd1	0.579311	0.018688
chr16:22124307..22124708	Igf2bp2	0.535645	0.0324805
chr11:11668241..11668642	Ikzf1	0.742991	0.000974685
chr19:29417846..29418247	Insl6	0.425809	0.100082
chr8:120694215..120694616	Irf8	0.42883	0.0974397
chr14:103015885..103016286	Irg1	0.925476	2.80637e-07
chr14:103033398..103033799	Irg1	0.738235	0.00159838
chr14:103037012..103037413	Irg1	0.944118	0
chr14:103039353..103039754	Irg1	0.881181	6.51251e-06
chr11:49098806..49099207	Irgm1	0.477525	0.0614023
chr18:58530365..58530766	Isoc1	0.746087	0.000903538
chr2:79259368..79259769	Itga4	0.325157	0.219125
chr13:5787095..5787496	Klf6	0.302479	0.254829
chr13:5789313..5789714	Klf6	0.611765	0.0136409
chr6:131269581..131269982	Klrk1	0.23408	0.382889
chr7:4087530..4087931	Lair1	0.801353	0.00019009
chr3:144137484..144137885	Lmo4	0.27332	0.305708
chr16:24637457..24637858	Lpp	0.312601	0.238474
chr16:24910791..24911192	Lpp	0.575295	0.0197224
chr16:25010123..25010524	Lpp	0.525045	0.0367665
chr16:25012993..25013394	Lpp	0.44402	0.0848998
chr16:28911755..28912156	Mb21d2	0.561257	0.0236906
chr12:32815898..32816299	Nampt	0.589749	0.0161952
chr11:78916390..78916791	Nos2	0.259588	0.331595
chr4:16071324..16071725	Osgin2	0.403697	0.120982
chr2:19628865..19629266	Otud1	0.878111	7.72022e-06
chr6:38901160..38901561	Parp12	0.528095	0.035492
chr6:39007195..39007596	Parp12	0.587197	0.0167794
chr19:29417846..29418247	Pdcd1lg2	0.342763	0.193727
chr4:102572557..102572958	Pde4b	0.564938	0.0225952
chr4:102608000..102608401	Pde4b	0.462048	0.0715715
chr11:21014881..21015282	Peli1	0.199399	0.459068
chr17:29381482..29381883	Pim1	0.347059	0.187976
chr17:29393637..29394038	Pim1	0.598535	0.0143048
chr17:29396882..29397283	Pim1	0.437049	0.0905015
chr17:29441994..29442395	Pim1	0.0619472	0.819719
chr1:149953984..149954385	Pla2g4a	0.368438	0.160264
chr2:101781230..101781631	Prr5l	0.792614	0.000250608
chr17:35210219..35210620	Psmb9	0.0411765	0.882386
chr1:149953984..149954385	Ptgs2	0.1965	0.465757
chr18:67698473..67698874	Ptpn2	0.558686	0.0244794
chr5:99336450..99336851	Rasgef1b	0.647833	0.00665488
chr2:117298926..117299327	Rasgrp1	0.510505	0.0433241
chr18:11697703..11698104	Rbbp8	0.856148	2.31656e-05
chr2:157138845..157139246	Rbl1	0.451337	0.0792919
chr1:152581110..152581511	Rgl1	0.432884	0.0939718
chr1:152581828..152582229	Rgl1	0.515397	0.0410271
chr4:16071324..16071725	Ripk2	0.284316	0.285866
chr2:157138845..157139246	Samhd1	0.604852	0.0130556
chr1:172472844..172473245	Slamf8	0.619084	0.0105541
chr19:10845353..10845754	Slc15a3	0.726471	0.00204771
chr2:132112242..132112643	Slc23a2	0.735294	0.00170283
chr2:132150888..132151289	Slc23a2	0.37145	0.156611
chr7:74684005..74684406	Slco3a1	0.442126	0.0863964
chr4:132748711..132749112	Smpdl3b	0.534829	0.032796
chr13:113614951..113615352	Snx18	0.281969	0.290035
chr11:117979333..117979734	Socs3	0.670891	0.00444261
chr11:117987997..117988398	Socs3	0.428829	0.0974406
chr11:117991749..117992150	Socs3	0.368733	0.159903
chr6:72025462..72025863	St3gal5	0.460548	0.0726187
chr6:72037495..72037896	St3gal5	0.39863	0.126168
chr17:35210219..35210620	Tap1	0.544118	0.031638
chr17:35210219..35210620	Tap2	0.470588	0.0679024
chr11:97412812..97413213	Tbkbp1	0.716817	0.00177943
chr11:49098806..49099207	Tgtp1	0.392701	0.132427
chr11:49098806..49099207	Tgtp2	0.322015	0.223869
chr4:132804450..132804851	Themis2	0.585294	0.0193103
chr4:132817086..132817487	Themis2	0.48204	0.0586467
chr4:133440565..133440966	Themis2	0.866881	1.38698e-05
chr8:66490660..66491061	Tma16	0.725454	0.00146956
chr10:94059627..94060028	Tmcc3	0.385323	0.140511
chr17:35210219..35210620	Tnf	0.938235	0
chr12:111436648..111437049	Tnfaip2	0.277287	0.298458
chr10:19063423..19063824	Tnfaip3	0.248404	0.353577
chr3:27272906..27273307	Tnfsf10	0.740416	0.00103729
chr19:8806824..8807225	Ttc9c	0.755557	0.000711821
chr4:132748711..132749112	Xkr8	0.494828	0.0513359
chr4:132804450..132804851	Xkr8	0.0617647	0.822182
chr1:136578249..136578650	Zfp281	0.790564	0.000266904
chr1:136608837..136609238	Zfp281	0.235847	0.379204
chr1:136685245..136685646	Zfp281	0.575224	0.0197412
chr6:28292640..28293041	Zfp800	0.629647	0.00895471
chr6:28319128..28319529	Zfp800	0.195732	0.467537
chr6:42344199..42344600	Zyx	0.635556	0.00814761

## Sheet: S9.185_E2-G2_associations
enhancer	gene_name	Spearman's rho	p-value
chr14:51219988..51220389	A930018M24Rik	0.747814	0.000865733
chr4:128979413..128979814	Adc	0.367317	0.161638
chr4:128980383..128980784	Adc	0.514258	0.0415535
chr4:129032090..129032491	Adc	0.725667	0.00146252
chr4:129035090..129035491	Adc	0.710918	0.00202015
chr4:129035868..129036269	Adc	0.144731	0.592793
chr4:129063637..129064038	Adc	0.563156	0.0231206
chr10:67595184..67595585	Ado	0.385294	0.141409
chr10:67598488..67598889	Ado	0.87808	7.73307e-06
chr10:67628888..67629289	Ado	0.644753	0.00700704
chr10:67636538..67636939	Ado	0.884251	5.46804e-06
chr10:67694800..67695201	Ado	0.539274	0.0311038
chr10:67695848..67696249	Ado	0.809339	0.000145909
chr10:67712611..67713012	Ado	0.742193	0.00099374
chr10:67713071..67713472	Ado	0.823972	8.69586e-05
chr10:67715029..67715430	Ado	0.888039	4.37733e-06
chr4:129032090..129032491	Ak2	0.611765	0.0136409
chr4:129035090..129035491	Ak2	0.435294	0.0936354
chr4:129063637..129064038	Ak2	0.601498	0.0137078
chr10:25119065..25119466	Arg1	0.552657	0.0264079
chr1:71917098..71917499	Atic	0.743523	0.000962136
chr1:71938511..71938912	Atic	0.79405	0.000239699
chr1:71967644..71968045	Atic	0.911884	8.73856e-07
chr1:71988011..71988412	Atic	0.218136	0.417017
chr11:101003041..101003442	Atp6v0a1	0.804252	0.000172919
chr13:52793558..52793959	Auh	0.809427	0.000145477
chr13:52818692..52819093	Auh	0.642981	0.00721634
chr13:52820207..52820608	Auh	0.623721	0.00982642
chr13:52914590..52914991	Auh	0.514088	0.0416323
chr13:52978385..52978786	Auh	0.669329	0.00457071
chr1:191180436..191180837	Batf3	0.57896	0.0187766
chr3:122371923..122372324	Bcar3	0.816186	0.000115169
chr3:122372715..122373116	Bcar3	0.723271	0.00154336
chr3:122377410..122377811	Bcar3	0.812806	0.000129588
chr5:135472430..135472831	Ccl24	0.162727	0.547079
chr11:82171699..82172100	Ccl7	0.310102	0.242449
chr19:29253796..29254197	Cd274	0.841533	4.37789e-05
chr19:29417846..29418247	Cd274	0.564242	0.0227993
chr19:29499098..29499499	Cd274	0.276674	0.299572
chr13:43789725..43790126	Cd83	0.77372	0.000437015
chr19:5925501..5925902	Cdc42ep2	0.675497	0.00408149
chr19:5931597..5931998	Cdc42ep2	0.581335	0.0181828
chr19:6278067..6278468	Cdc42ep2	0.531273	0.0341995
chr17:29393637..29394038	Cdkn1a	0.854638	2.48177e-05
chr17:29396882..29397283	Cdkn1a	0.444424	0.0845824
chr9:107306092..107306493	Cish	0.83881	4.89492e-05
chr9:107313249..107313650	Cish	0.735711	0.00116017
chr4:135312667..135313068	Clic4	0.749157	0.000837243
chr14:103033398..103033799	Cln5	0.579412	0.0207906
chr11:86737571..86737972	Cltc	0.68173	0.00363075
chr14:51219988..51220389	Ear11	0.191091	0.478365
chr13:42258464..42258865	Edn1	0.672782	0.0042914
chr10:67595184..67595585	Egr2	0.444118	0.0866221
chr10:67598488..67598889	Egr2	0.810536	0.000140094
chr10:67628888..67629289	Egr2	0.635694	0.00812949
chr10:67636538..67636939	Egr2	0.752228	0.000774989
chr10:67694800..67695201	Egr2	0.574831	0.0198449
chr10:67695848..67696249	Egr2	0.708172	0.00214085
chr10:67712611..67713012	Egr2	0.670891	0.00444261
chr10:67713071..67713472	Egr2	0.832929	6.18759e-05
chr10:67715029..67715430	Egr2	0.810255	0.000141442
chr13:75712655..75713056	Ell2	0.522126	0.0380185
chr3:87509176..87509577	Etv3	0.750845	0.000802537
chr3:87512504..87512905	Etv3	0.669619	0.00454668
chr3:87518431..87518832	Etv3	0.819909	0.000100858
chr3:87521154..87521555	Etv3	0.894839	2.87622e-06
chr1:170968564..170968965	Fcgr2b	0.693743	0.00287507
chr1:170972803..170973204	Fcgr2b	0.550883	0.026997
chr7:101066553..101066954	Fchsd2	0.362994	0.16701
chr7:101074443..101074844	Fchsd2	0.193104	0.473654
chr7:101228083..101228484	Fchsd2	0.758398	0.000661327
chr2:140863450..140863851	Flrt3	0.493233	0.0522089
chr5:147751557..147751958	Flt1	0.699008	0.00258668
chr1:71917098..71917499	Fn1	0.476531	0.0620215
chr1:71938511..71938912	Fn1	0.60607	0.0128249
chr1:71967644..71968045	Fn1	0.663189	0.00510342
chr5:32192068..32192469	Fosl2	0.710527	0.00203697
chr5:32194299..32194700	Fosl2	0.808911	0.000148037
chr13:30834295..30834696	Foxq1	0.349184	0.184963
chr13:75712655..75713056	Glrx	0.398232	0.126581
chr10:81519561..81519962	Gna15	0.694518	0.00283102
chr10:81520052..81520453	Gna15	0.567781	0.0217764
chr11:114915030..114915431	Gprc5c	0.870558	1.1517e-05
chr16:10700132..10700533	Gspt1	0.336143	0.203039
chr16:11063107..11063508	Gspt1	0.561431	0.0236378
chr13:42258464..42258865	Hivep1	0.325415	0.218737
chr17:79786680..79787081	Hnrnpll	0.594096	0.0152371
chr17:80172710..80173111	Hnrnpll	0.463012	0.0709044
chr12:40555096..40555497	Ifrd1	0.579825	0.0185586
chr10:87731929..87732330	Igf1	0.58029	0.0184423
chr10:87753519..87753920	Igf1	0.391176	0.135043
chr10:87805812..87806213	Igf1	0.322015	0.223869
chr10:87830718..87831119	Igf1	0.231052	0.389251
chr10:87832100..87832501	Igf1	0.460179	0.0728776
chr10:87839444..87839845	Igf1	0.442419	0.0861638
chr10:87841497..87841898	Igf1	0.190255	0.480328
chr2:129587995..129588396	Il1a	0.238235	0.372931
chr7:139377434..139377835	Inpp5a	0.771362	0.000466714
chr19:29253796..29254197	Insl6	0.652273	0.00617223
chr19:29417846..29418247	Insl6	0.617979	0.0107335
chr19:29499098..29499499	Insl6	0.498896	0.0491589
chr13:30714614..30715015	Irf4	0.862759	1.69745e-05
chr13:30834295..30834696	Irf4	0.252163	0.346099
chr14:103033398..103033799	Irg1	0.879412	0
chr7:128132132..128132533	Itgax	0.677972	0.00389737
chr12:119070448..119070849	Itgb8	0.530303	0.0345901
chr19:29253796..29254197	Jak2	0.718176	0.00172745
chr19:29417846..29418247	Jak2	0.626936	0.00934562
chr19:29499098..29499499	Jak2	0.195732	0.467537
chr1:135813078..135813479	Lad1	0.538786	0.0312862
chr7:4087530..4087931	Lair1	0.622276	0.0100488
chr16:10700132..10700533	Litaf	0.536399	0.0321907
chr16:11005971..11006372	Litaf	0.667403	0.00473279
chr16:11063107..11063508	Litaf	0.135888	0.61581
chr18:65381722..65382123	Malt1	0.865209	1.50659e-05
chr10:81519561..81519962	Matk	0.510327	0.0434091
chr10:81520052..81520453	Matk	0.547504	0.028147
chr5:118407992..118408393	Med13l	0.87771	7.89104e-06
chr5:118465202..118465603	Med13l	0.459753	0.0731779
chr7:135650054..135650455	Mki67	0.0739881	0.785377
chr4:35140210..35140611	Mob3b	0.0965518	0.722057
chr2:14185406..14185807	Mrc1	0.502658	0.0472078
chr2:14206798..14207199	Mrc1	0.58591	0.0170798
chr13:52818692..52819093	Nfil3	0.78817	0.000287033
chr13:52914590..52914991	Nfil3	0.865209	1.50659e-05
chr13:52978385..52978786	Nfil3	0.696962	0.00269584
chr3:135688903..135689304	Nfkb1	0.686442	0.0033173
chr4:16160007..16160408	Osgin2	0.654686	0.00592185
chr15:4816788..4817189	Oxct1	0.339741	0.197942
chr19:29417846..29418247	Pdcd1lg2	0.36422	0.165475
chr8:40597912..40598313	Pdgfrl	0.634095	0.00834157
chr6:4808584..4808985	Peg10	0.204184	0.448133
chr13:110601850..110602251	Plk2	0.58336	0.0176879
chr2:16169191..16169592	Plxdc2	0.675446	0.00408531
chr14:30629169..30629570	Prkcd	0.669163	0.0045845
chr14:30630746..30631147	Prkcd	0.784664	0.000318759
chr14:30651014..30651415	Prkcd	0.534768	0.0328198
chr1:149946916..149947317	Ptgs2	0.48329	0.0578999
chr18:67699603..67700004	Ptpn2	0.182376	0.499021
chr6:38934331..38934732	Rab19	0.626925	0.0093471
chr2:117298926..117299327	Rasgrp1	0.300891	0.257455
chr5:53382051..53382452	Rbpj	0.497059	0.052393
chr19:29253796..29254197	Rcl1	0.620166	0.0103806
chr19:29417846..29418247	Rcl1	0.37019	0.158132
chr19:29499098..29499499	Rcl1	0.259014	0.332704
chr10:66865029..66865430	Reep3	0.675519	0.0040798
chr10:66928050..66928451	Reep3	0.456309	0.0756369
chr10:66930721..66931122	Reep3	0.769684	0.000488859
chr10:66937056..66937457	Reep3	0.779861	0.000366892
chr10:67002614..67003015	Reep3	0.647837	0.00665448
chr10:67004137..67004538	Reep3	0.462738	0.0710936
chr10:67004769..67005170	Reep3	0.657796	0.00561117
chr1:152581110..152581511	Rgl1	0.0626936	0.817581
chr1:152581828..152582229	Rgl1	0.625124	0.00961424
chr11:116621208..116621609	Rhbdf2	0.67547	0.00408354
chr5:65867321..65867722	Rhoh	0.743806	0.000955515
chr4:16160007..16160408	Ripk2	0.57366	0.020156
chr16:10700132..10700533	Rmi2	0.638882	0.00771933
chr16:11063107..11063508	Rmi2	0.569119	0.0213993
chr14:51219988..51220389	Rnase6	0.283891	0.286618
chr4:129032090..129032491	Rnf19b	0.688235	0.00421047
chr4:129035090..129035491	Rnf19b	0.544118	0.031638
chr4:129063637..129064038	Rnf19b	0.761502	0.000609561
chr1:191180436..191180837	Rps6kc1	0.850394	2.99992e-05
chr2:164441207..164441608	Sdc4	0.528417	0.0353592
chr2:125792469..125792870	Secisbp2l	0.419077	0.106152
chr2:122711977..122712378	Sema6d	0.4382	0.0895586
chr2:122711977..122712378	Slc30a4	0.835008	5.70137e-05
chr8:40597912..40598313	Slc7a2	0.776318	0.000406113
chr16:10700132..10700533	Snn	0.336143	0.203039
chr16:11063107..11063508	Snn	0.561431	0.0236378
chr16:11005971..11006372	Snx29	0.511877	0.0426704
chr16:10700132..10700533	Socs1	0.77599	0.000409903
chr16:11063107..11063508	Socs1	0.579311	0.018688
chr10:95232562..95232963	Socs2	0.776549	0.000403449
chr10:95236240..95236641	Socs2	0.736253	0.00114545
chr6:38869086..38869487	Tbxas1	0.333011	0.207545
chr6:38934331..38934732	Tbxas1	0.809427	0.000145477
chr6:16896325..16896726	Tfec	0.134819	0.618616
chr16:32171354..32171755	Tfrc	0.755308	0.000716401
chr16:32178694..32179095	Tfrc	0.748593	0.000849124
chr1:191180436..191180837	Tmem206	0.70076	0.00249612
chr10:19063423..19063824	Tnfaip3	0.613407	0.0115021
chr14:62842440..62842841	Wdfy2	0.887505	4.51894e-06
chr4:125131506..125131907	Zc3h12a	0.402212	0.122486

## Sheet: S10.TFBS_enrichment
4,739 Macrophage-specific enhancers				3,928 Non-Macrophage-specific enhancers					A subset of TFs significant in both sets and regulating at least 10% of either macrophage-specific or non-macrophage-specific enhancers
TF / binding protein	# enhancers	% Enhancers	mean TPM in macrophages	TF / binding protein	# enhancers	% Enhancers	mean TPM in macrophages		TF / binding protein	mean TPM in macrophages	% Macrophage-specific enhancers	% Non-macrophage-specific enhancers	Ratio
Spi1	2565	54.1	599.9	Ep300	1817	46.3	28.6		Stat1	284.6	15.8	8.5	1.85882
Cebpb	2276	48	647.9	Spi1	1494	38	599.9		Rela	130.7	26.6	14.5	1.83448
Ep300	1500	31.7	28.6	Cebpb	1368	34.8	647.9		Atf4	329.4	25.5	14.3	1.78322
Rela	1260	26.6	130.7	Ets1	1318	33.6	5		Irf1	508.7	21.7	12.2	1.77869
Atf4	1208	25.5	329.4	Tbp	1041	26.5	30.8		Junb	176.3	11.2	7.4	1.51351
Ets1	1193	25.2	5	Max	939	23.9	90.1		Spi1	599.9	54.1	38	1.42368
Irf1	1026	21.7	508.7	Bhlhe40	897	22.8	86.3		Cebpb	647.9	48	34.8	1.37931
Bhlhe40	825	17.4	86.3	Sin3a	737	18.8	19.8		Fosl1	4.7	8.2	10.2	0.803922
Tbp	756	16	30.8	Myc	663	16.9	26.8		Usf1	55.3	9	11.6	0.775862
Stat1	750	15.8	284.6	Rad21	655	16.7	43.9		Bhlhe40	86.3	17.4	22.8	0.763158
Max	703	14.8	90.1	Hcfc1	632	16.1	12.4		Ets1	5	25.2	33.6	0.75
Myc	562	11.9	26.8	Ctcf	631	16.1	58.1		Myc	26.8	11.9	16.9	0.704142
Junb	530	11.2	176.3	Rela	570	14.5	130.7		Ep300	28.6	31.7	46.3	0.684665
Irf4	470	9.9	8.2	Mxi1	568	14.5	32.9		Max	90.1	14.8	23.9	0.619247
Atf3	459	9.7	425.2	Atf4	562	14.3	329.4		Tbp	30.8	16	26.5	0.603774
Rad21	445	9.4	43.9	Tcf12	498	12.7	6.8		Tal1	14.6	7	11.6	0.603448
Sin3a	442	9.3	19.8	Irf1	479	12.2	508.7		Rad21	43.9	9.4	16.7	0.562874
Usf1	426	9	55.3	Usf1	457	11.6	55.3		Mxi1	32.9	7.9	14.5	0.544828
Fosl1	387	8.2	4.7	Tal1	454	11.6	14.6		Tcf12	6.8	6.9	12.7	0.543307
Mxi1	374	7.9	32.9	Fosl1	401	10.2	4.7		Sin3a	19.8	9.3	18.8	0.494681
Jun	341	7.2	94.2	Maz	383	9.8	45.4
Tal1	330	7	14.6	Tcf3	364	9.3	18.3
Tcf12	329	6.9	6.8	Jun	350	8.9	94.2
Mafk	317	6.7	23.7	Mafk	344	8.8	23.7
Maff	292	6.2	37.1	Stat1	334	8.5	284.6
Maz	207	4.4	45.4	Nelfe	309	7.9	32.3
Chd2	159	3.4	37.4	Junb	289	7.4	176.3
Rel	134	2.8	56.6	Atf3	274	7	425.2
Relb	132	2.8	26.1	Chd2	246	6.3	37.4
Usf2	115	2.4	64	Smc3	209	5.3	7.6
Stat3	94	2	89.3	Irf4	193	4.9	8.2
Stat2	79	1.7	98.6	E2f4	156	4	22.5
Egr1	75	1.6	57.6	Usf2	156	4	64
E2f1	57	1.2	7.1	Maff	125	3.2	37.1
Runx1	51	1.1	115	Egr1	91	2.3	57.6
Egr2	40	0.8	54.9	Srf	91	2.3	6.1
Hif1a	13	0.3	172	Ubtf	91	2.3	24.7
Irf2	11	0.2	139.4	Rest	68	1.7	35.1
				Nfe2l2	67	1.7	375.7
				Relb	67	1.7	26.1
				Stat3	62	1.6	89.3
				Chd1	58	1.5	46.7
				Rel	53	1.3	56.6
				Fli1	51	1.3	72.3
				Runx1	51	1.3	115
				Kat2a	41	1	8.5
				E2f1	32	0.8	7.1
				Egr2	31	0.8	54.9
				Zkscan1	22	0.6	14.7

[truncated: 1 more sheets: S11.TFBS_enrichment_E1_E2]
