# Supplementary material for: Genome-wide profiling of transcribed enhancers during macrophage activation
Source: Epigenetics Chromatin. 2017 Oct 23;10:50. doi: 10.1186/s13072-017-0158-9 (PMC5654053; doi:10.1186/s13072-017-0158-9)
Supplement: Supplementary file 2 — Additional file 2: Table S12. Numbers of overlapping regions between the CAGE-based enhancers and classes of ChIP-seq-based enhancers. Table S13. A matrix that shows whether each CAGE-based transcribed macrophage enhancer overlaps (value of 1) or does not overlap (value of 0) ChIP-seq-based enhancers of different classes. [file 13072_2017_158_MOESM2_ESM.xlsx]

## Sheet: S12.Numbers_OverlapChIP|CAGEenh
ChIP-seq-based enhancer class, as defined by Ostuni et al.				# ChIP-seq-based enhancers	Number (%) of ChIP-seq-based enhancers overlapping our set of 42,470 CAGE-based enhancersa		Number (%) of ChIP-seq-based enhancers overlapping our set of 11,216 CAGE-based enhancersb		Number (%) of ChIP-seq-based enhancers overlapping our set of 8,667 CAGE-based enhancersc		Number (%) of 42,470 CAGE-based enhancersa overlapping ChIP-seq-based enhancers		Number (%) of 11,216 CAGE-based enhancersb overlapping ChIP-seq-based enhancers		Number (%) of 8,667 CAGE-based enhancersc overlapping ChIP-seq-based enhancers
Class Name		Chromatin signature in unstimulated macrophages	Chromatin signature in stimulated macrophages
Macrophages Stimulated with LPS	Constitutive (Steady)	H3K4me1, H3K27ac	H3K4me1, H3K27ac	9013	3052	0.338622	2769	0.307223	2250	0.249639	4063	0.0956675	3551	0.316601	2837	0.327334
	Cryptic		H3K4me1, H3K27ac	1351	150	0.111029	120	0.0888231	95	0.0703183	158	0.00372027	124	0.0110556	97	0.0111919
	Not_Steady	H3K4me1, H3K27ac	H3K4me1, potential H3K27ac	16287	4551	0.279425	3770	0.231473	2965	0.182047	5883	0.138521	4620	0.411912	3633	0.419176
	Poised_Activated	H3K4me1	H3K4me1, H3K27ac	5277	754	0.142884	512	0.0970248	377	0.0714421	877	0.0206499	581	0.051801	425	0.0490366
	Poised_Not_Activated	H3K4me1	H3K4me1	37629	2763	0.0734274	957	0.0254325	580	0.0154136	2992	0.0704497	966	0.086127	589	0.0679589
Macrophages Treated with Different Stimuli	Constitutive_activated	H3K4me1, H3K27ac	H3K4me1, H3K27ac	3825	1299	0.339608	1140	0.298039	890	0.23268	1718	0.0404521	1456	0.129815	1150	0.132687
	Constitutive_steady	H3K4me1, H3K27ac	H3K4me1, H3K27ac	8334	3010	0.361171	2736	0.328294	2230	0.267579	4400	0.103603	3868	0.344864	3117	0.35964
	Cryptic		H3K4me1, H3K27ac	1033	150	0.145208	105	0.101646	81	0.0784124	167	0.00393219	116	0.0103424	91	0.0104996
	Poised_activated	H3K4me1	H3K4me1, H3K27ac	7326	1025	0.139913	612	0.0835381	437	0.0596506	1216	0.028632	684	0.0609843	488	0.0563055
	Poised_not_activated	H3K4me1	H3K4me1	27343	1867	0.0682807	668	0.0244304	418	0.0152873	1977	0.0465505	667	0.0594686	421	0.0485751
	Repressed	H3K4me1, H3K27ac	H3K4me1	11889	3353	0.282025	2823	0.237446	2205	0.185466	4320	0.101719	3450	0.307596	2692	0.310603
a CAGE-based transcribed enhancers identified in a set of mouse tissues (see Fig. 1a)
b CAGE-based enhancers that are transcribed in macrophages and supported by ChIP-seq data (see Fig. 1a)
c CAGE-based enhancers that are transcribed in macrophages, supported by ChIP-seq data, and have a positive significant expression correlation to a gene within a TAD (see Fig. 1a, grey box)

## Sheet: S13.Per_Enh_OverlapChIP|CAGEenh
11,216 CAGE-based enhancersa	8,667 CAGE-based enhancersb	Macrophages Stimulated with LPS					Macrophages Treated with Different Stimuli
		Constitutive (Steady)	Cryptic	Not_Steady	Poised_Activated	Poised_Not_Activated	Constitutive_activated	Constitutive_steady	Cryptic	Poised_activated	Poised_not_activated	Repressed	Overlapping with Poised_Not_Activated Only		a CAGE-based enhancers that are transcribed in macrophages and supported by ChIP-seq data (see Fig. 1a)
chr1:6455780..6456181	0	0	0	1	0	0	0	1	0	0	0	0	0		b Value of 1 indicates CAGE-based enhancers that are transcribed in macrophages, supported by ChIP-seq data, and have a positive significant expression correlation to a gene within a TAD (see Fig. 1a, grey box)
chr1:6476556..6476957	0	0	0	0	1	0	0	0	0	0	0	0	0
chr1:13424502..13424903	1	0	0	1	0	0	0	1	0	0	0	0	0
chr1:13426103..13426504	1	0	0	1	0	0	0	0	0	0	0	0	0
chr1:13426735..13427136	0	0	0	1	0	0	0	1	0	0	0	0	0
chr1:13513764..13514165	1	0	0	1	0	0	0	0	0	0	0	0	0
chr1:13652096..13652497	1	0	0	1	0	0	0	1	0	0	0	0	0
chr1:14294234..14294635	0	0	0	0	0	0	0	0	0	0	0	1	0
chr1:15656859..15657260	0	0	0	0	0	0	0	0	0	1	0	0	0
chr1:16227809..16228210	0	0	0	1	0	0	0	0	0	0	0	1	0
chr1:16684689..16685090	1	0	0	0	0	0	0	0	0	0	1	0	1
chr1:21014465..21014866	1	1	0	0	0	0	0	1	0	0	0	0	0
chr1:21070072..21070473	1	0	0	0	0	0	0	0	0	0	0	1	0
chr1:24471176..24471577	1	0	0	1	0	0	0	0	0	0	0	1	0
chr1:24699340..24699741	1	0	0	0	0	1	0	0	0	0	1	0	1
chr1:33898298..33898699	1	0	0	0	1	0	1	0	0	0	0	0	0
chr1:33903527..33903928	1	0	0	1	0	0	1	0	0	0	0	0	0
chr1:34389184..34389585	0	1	0	0	0	0	0	1	0	0	0	0	0
chr1:34464562..34464963	1	1	0	0	0	0	0	1	0	0	0	0	0
chr1:34467104..34467505	1	1	0	0	0	0	0	1	0	0	0	0	0
chr1:34485451..34485852	1	1	0	0	0	0	0	1	0	0	0	0	0
chr1:34838284..34838685	1	0	0	1	0	0	0	0	0	0	0	1	0
chr1:34858636..34859037	1	0	0	1	0	0	0	0	0	0	0	1	0
chr1:36064938..36065339	1	0	0	1	0	0	0	0	0	0	0	1	0
chr1:36128380..36128781	1	0	0	0	0	0	0	1	0	0	0	0	0
chr1:36129113..36129514	1	0	0	0	0	0	0	1	0	0	0	0	0
chr1:36130287..36130688	1	0	0	0	0	0	0	1	0	0	0	0	0
chr1:36133065..36133466	1	0	0	0	0	0	0	1	0	0	0	0	0
chr1:36262121..36262522	1	0	0	1	0	0	1	0	0	0	0	0	0
chr1:36270655..36271056	1	0	0	1	0	0	0	0	0	0	0	1	0
chr1:36271656..36272057	1	0	0	0	0	0	0	0	0	0	0	1	0
chr1:36571568..36571969	1	0	0	1	0	0	1	0	0	0	0	0	0
chr1:36580364..36580765	1	0	0	1	0	0	0	0	0	0	0	1	0
chr1:36919691..36920092	1	0	0	1	0	0	0	0	0	0	0	1	0
chr1:37474071..37474472	1	1	0	0	0	0	0	1	0	0	0	0	0
chr1:37477847..37478248	1	1	0	0	0	0	0	1	0	0	0	0	0
chr1:37559681..37560082	0	0	0	1	0	0	1	0	0	0	0	0	0
chr1:37586101..37586502	0	1	0	0	0	0	0	1	0	0	0	0	0
chr1:37860298..37860699	1	1	0	0	0	0	1	0	0	0	0	0	0
chr1:39307228..39307629	1	0	0	1	0	0	0	0	0	0	0	1	0
chr1:39482097..39482498	1	0	0	1	0	0	0	0	0	0	0	1	0
chr1:39487428..39487829	1	0	0	1	0	0	0	0	0	0	0	1	0
chr1:39493061..39493462	1	1	0	0	0	0	0	0	0	0	0	1	0
chr1:39578467..39578868	0	1	0	0	0	0	0	1	0	0	0	0	0
chr1:39579276..39579677	0	1	0	0	0	0	0	1	0	0	0	0	0
chr1:39583174..39583575	1	1	0	0	0	0	0	1	0	0	0	0	0
chr1:39608552..39608953	1	0	0	0	1	0	0	0	0	0	1	0	0
chr1:39614418..39614819	1	1	0	0	0	0	0	1	0	0	0	0	0
chr1:39614904..39615305	1	1	0	0	0	0	0	1	0	0	0	0	0
chr1:39714028..39714429	0	0	0	1	0	0	0	1	0	0	0	0	0
chr1:39734317..39734718	0	0	0	1	0	0	0	0	0	0	0	1	0
chr1:39735341..39735742	0	0	0	1	0	0	0	0	0	0	0	1	0
chr1:39735924..39736325	1	0	0	1	0	0	0	0	0	0	0	1	0
chr1:39759179..39759580	1	1	0	0	0	0	0	1	0	0	0	0	0
chr1:39762022..39762423	1	1	0	0	0	0	0	1	0	0	0	0	0
chr1:39851144..39851545	1	0	0	0	0	1	0	0	0	1	0	0	0
chr1:39896496..39896897	1	0	0	1	0	0	0	1	0	0	0	0	0
chr1:39902312..39902713	1	1	0	0	0	0	0	1	0	0	0	0	0
chr1:39922664..39923065	0	0	0	1	0	0	0	1	0	0	0	0	0
chr1:39936592..39936993	0	1	0	0	0	0	0	1	0	0	0	0	0
chr1:40358821..40359222	1	0	0	0	1	0	0	0	0	1	0	0	0
chr1:40415571..40415972	0	0	0	1	0	0	0	0	0	1	0	0	0
chr1:40444644..40445045	0	0	0	1	0	0	0	0	0	1	0	0	0
chr1:40475732..40476133	1	0	0	1	0	0	0	0	0	0	0	1	0
chr1:40502024..40502425	0	0	0	1	0	0	0	0	0	0	0	1	0
chr1:40847487..40847888	0	0	0	0	0	0	0	0	0	1	0	0	0
chr1:43474526..43474927	1	0	0	0	0	0	0	1	0	0	0	0	0
chr1:45826150..45826551	1	0	0	1	0	0	0	0	0	0	0	1	0
chr1:45860342..45860743	1	0	0	0	0	0	0	0	0	0	0	1	0
chr1:45881386..45881787	1	0	0	1	0	0	0	0	0	0	0	1	0
chr1:46852583..46852984	1	1	0	0	0	0	0	0	0	0	0	0	0
chr1:46864122..46864523	1	0	0	1	0	0	0	0	0	0	0	1	0
chr1:46894389..46894790	1	0	0	1	0	0	0	1	0	0	0	0	0
chr1:51473317..51473718	1	0	0	0	0	1	0	0	0	0	1	0	1
chr1:51480401..51480802	1	1	0	0	0	0	0	0	0	0	0	0	0
chr1:51529654..51530055	0	0	0	1	0	0	0	1	0	0	0	0	0
chr1:51930583..51930984	1	0	0	1	0	0	0	0	0	0	0	1	0
chr1:53773932..53774333	1	0	0	0	0	0	0	0	0	0	0	1	0
chr1:53823695..53824096	1	0	0	0	0	0	0	1	0	0	0	0	0
chr1:53850864..53851265	1	1	0	0	0	0	0	1	0	0	0	0	0
chr1:53882540..53882941	1	0	0	1	0	0	0	0	0	0	0	1	0
chr1:53940260..53940661	1	0	0	0	0	1	0	0	0	0	1	0	1
chr1:54563955..54564356	1	1	0	0	0	0	0	0	0	0	0	1	0
chr1:54586192..54586593	0	0	0	1	0	0	0	0	0	0	0	1	0
chr1:54837740..54838141	1	1	0	0	0	0	0	0	0	0	0	1	0
chr1:54882200..54882601	0	0	0	1	0	0	0	0	0	0	1	0	0
chr1:54896483..54896884	1	0	0	1	0	0	0	1	0	0	0	0	0
chr1:54908902..54909303	1	1	0	0	0	0	0	0	0	0	0	1	0
chr1:54923432..54923833	1	0	0	1	0	0	0	0	0	0	0	1	0
chr1:54923994..54924395	1	0	0	1	0	0	0	0	0	0	0	0	0
chr1:55215397..55215798	1	0	0	1	0	0	0	1	0	0	0	0	0
chr1:57849832..57850233	1	0	1	0	0	0	0	0	0	0	0	0	0
chr1:58652907..58653308	1	0	0	1	0	0	0	1	0	0	0	0	0
chr1:58720014..58720415	1	0	0	0	0	0	0	1	0	0	0	0	0
chr1:58720963..58721364	1	0	0	0	0	0	0	1	0	0	0	0	0
chr1:58723597..58723998	1	0	0	0	0	0	0	1	0	0	0	0	0
chr1:58724022..58724423	1	0	0	0	0	0	0	1	0	0	0	0	0
chr1:58773321..58773722	1	0	0	0	0	0	0	1	0	0	0	0	0
chr1:58773953..58774354	1	0	0	0	0	0	0	1	0	0	0	0	0
chr1:58953710..58954111	0	0	0	0	0	1	0	0	0	0	0	1	0
chr1:59314886..59315287	0	1	0	0	0	0	0	1	0	0	0	0	0
chr1:59459012..59459413	1	0	0	1	0	0	0	0	0	0	0	1	0
chr1:59608394..59608795	1	0	0	0	1	0	0	0	1	0	0	0	0
chr1:60579971..60580372	1	0	0	1	0	0	0	1	0	0	0	0	0
chr1:60621850..60622251	1	1	0	0	0	0	0	0	0	0	0	1	0
chr1:60627420..60627821	1	0	0	1	0	0	0	0	0	0	0	1	0
chr1:60862979..60863380	1	0	0	1	0	0	0	0	0	0	0	1	0
chr1:60863694..60864095	1	0	0	1	0	0	0	0	0	0	0	1	0
chr1:60865176..60865577	1	0	0	1	0	0	0	0	0	0	0	1	0
chr1:62715013..62715414	1	1	0	0	0	0	0	1	0	0	0	0	0
chr1:62717952..62718353	1	1	0	0	0	0	0	1	0	0	0	0	0
chr1:62721286..62721687	1	1	0	0	0	0	0	1	0	0	0	0	0
chr1:62724500..62724901	1	1	0	0	0	0	0	1	0	0	0	0	0
chr1:62727193..62727594	1	1	0	0	0	0	0	1	0	0	0	0	0
chr1:62729270..62729671	1	1	0	0	0	0	0	1	0	0	0	0	0
chr1:62735795..62736196	1	0	0	1	0	0	0	0	0	0	0	1	0
chr1:62736465..62736866	1	0	0	1	0	0	0	0	0	0	0	1	0
chr1:62750425..62750826	1	1	0	0	0	0	1	0	0	0	0	0	0
chr1:62775842..62776243	1	1	0	0	0	0	0	0	0	0	0	0	0
chr1:63117651..63118052	1	0	0	0	0	0	0	0	0	0	0	1	0
chr1:64118212..64118613	1	0	0	0	0	0	1	0	0	0	0	0	0
chr1:64118742..64119143	1	0	0	0	0	0	1	0	0	0	0	0	0
chr1:64189471..64189872	1	0	0	1	0	0	1	0	0	0	0	0	0
chr1:64193175..64193576	1	0	0	1	0	0	1	0	0	0	0	0	0
chr1:64198850..64199251	1	0	0	1	0	0	1	0	0	0	0	0	0
chr1:64226003..64226404	1	0	0	1	0	0	0	0	0	1	0	0	0
chr1:64295234..64295635	1	0	0	0	0	0	1	0	0	0	0	0	0
chr1:64298950..64299351	0	1	0	0	0	0	1	0	0	0	0	0	0
chr1:64301073..64301474	1	1	0	0	0	0	1	0	0	0	0	0	0
chr1:64302922..64303323	1	1	0	0	0	0	1	0	0	0	0	0	0
chr1:64305334..64305735	1	1	0	0	0	0	1	0	0	0	0	0	0
chr1:64374540..64374941	0	1	0	0	0	0	0	1	0	0	0	0	0
chr1:64526477..64526878	0	0	0	0	0	1	0	0	0	0	1	0	1
chr1:64610862..64611263	0	0	0	0	0	1	0	0	0	0	1	0	1
chr1:64907770..64908171	1	0	0	1	0	0	0	0	0	0	0	1	0
chr1:64916979..64917380	0	0	0	1	0	0	0	1	0	0	0	0	0
chr1:64932963..64933364	1	0	0	1	0	0	1	0	0	0	0	0	0
chr1:64942253..64942654	1	0	0	1	0	0	0	0	0	1	0	0	0
chr1:64942973..64943374	0	0	0	1	0	0	0	0	0	0	0	0	0
chr1:64949900..64950301	0	0	0	0	0	1	0	0	0	1	0	0	0
chr1:65090319..65090720	1	0	0	1	0	0	0	0	0	0	0	1	0
chr1:65112029..65112430	0	0	0	1	0	0	0	0	0	0	0	1	0
chr1:65112437..65112838	1	0	0	1	0	0	0	0	0	0	0	1	0
chr1:65112805..65113206	1	0	0	1	0	0	0	0	0	0	0	1	0
chr1:65113472..65113873	1	0	0	1	0	0	0	0	0	0	0	1	0
chr1:65241130..65241531	0	0	0	0	0	1	0	0	0	0	0	0	1
chr1:71730987..71731388	1	0	0	1	0	0	1	0	0	0	0	0	0
chr1:71917098..71917499	1	0	0	1	0	0	0	0	0	0	0	1	0
chr1:71938511..71938912	1	0	0	1	0	0	1	0	0	0	0	0	0
chr1:71967644..71968045	1	0	0	0	0	0	0	0	1	0	0	0	0
chr1:71988011..71988412	1	0	0	1	0	0	1	0	0	0	0	0	0
chr1:74227338..74227739	1	1	0	0	0	0	0	1	0	0	0	0	0
chr1:74386762..74387163	1	0	0	1	0	0	0	0	0	0	0	0	0
chr1:78484345..78484746	0	0	0	0	0	0	0	1	0	0	0	0	0
chr1:78485239..78485640	1	0	0	0	0	0	0	1	0	0	0	0	0
chr1:79766242..79766643	0	0	0	0	0	0	0	0	0	1	0	0	0
chr1:80025777..80026178	1	0	0	0	0	0	0	0	1	0	0	0	0
chr1:80605096..80605497	0	0	0	0	1	0	0	0	0	0	0	0	0
chr1:80609697..80610098	0	0	0	1	0	0	0	1	0	0	0	0	0
chr1:80613535..80613936	0	0	0	1	0	0	0	1	0	0	0	0	0
chr1:80627272..80627673	0	0	0	0	0	0	0	1	0	0	0	0	0
chr1:80635669..80636070	0	0	0	0	0	0	0	0	0	0	0	1	0
chr1:80641274..80641675	0	0	0	0	0	0	0	0	0	0	0	1	0
chr1:80659976..80660377	0	1	0	0	0	0	0	1	0	0	0	0	0
chr1:80668079..80668480	0	0	0	0	0	0	0	0	0	0	1	0	1
chr1:80714836..80715237	0	1	0	0	0	0	0	0	0	0	0	1	0
chr1:80720715..80721116	0	0	0	0	1	0	0	1	0	0	0	0	0
chr1:80723342..80723743	0	0	0	0	0	1	0	1	0	0	0	0	0
chr1:80738949..80739350	0	0	0	0	0	1	0	0	0	1	0	0	0
chr1:80743626..80744027	0	0	0	0	0	0	0	0	0	0	1	0	1
chr1:80746333..80746734	0	0	0	0	0	1	0	0	0	0	1	0	1
chr1:80748959..80749360	0	0	0	0	0	1	0	0	0	0	1	0	1
chr1:82283165..82283566	1	1	0	0	0	0	0	0	0	0	0	0	0
chr1:82832590..82832991	1	0	0	1	0	0	1	0	0	0	0	0	0
chr1:82834583..82834984	1	0	0	0	1	0	0	0	0	1	0	0	0
chr1:84242296..84242697	1	0	0	1	0	0	0	0	0	0	0	1	0
chr1:84274951..84275352	1	0	0	0	1	0	0	0	0	1	0	0	0
chr1:84299658..84300059	1	0	0	0	1	0	0	0	0	1	0	0	0
chr1:84317726..84318127	1	0	0	0	0	0	0	1	0	0	0	0	0
chr1:84318523..84318924	1	0	0	0	0	0	0	1	0	0	0	0	0
chr1:84321089..84321490	1	0	0	0	0	0	0	1	0	0	0	0	0
chr1:84321399..84321800	0	0	0	0	0	0	0	1	0	0	0	0	0
chr1:84350262..84350663	1	0	0	1	0	0	0	1	0	0	0	0	0
chr1:84359665..84360066	1	1	0	0	0	0	0	1	0	0	0	0	0
chr1:84360102..84360503	1	1	0	0	0	0	0	1	0	0	0	0	0
chr1:84362118..84362519	1	1	0	0	0	0	0	1	0	0	0	0	0
chr1:84365325..84365726	1	1	0	0	0	0	0	1	0	0	0	0	0
chr1:84426602..84427003	1	0	0	1	0	0	0	0	0	0	0	1	0
chr1:84428662..84429063	1	0	0	1	0	0	0	0	0	0	0	1	0
chr1:84561835..84562236	1	0	0	1	0	0	0	0	0	0	0	1	0
chr1:84881548..84881949	1	0	0	0	0	0	1	0	0	0	0	0	0
chr1:84883005..84883406	1	0	0	0	0	0	1	0	0	0	0	0	0
chr1:85840460..85840861	1	0	0	1	0	0	0	0	0	0	0	1	0
chr1:85985744..85986145	1	0	0	1	0	0	0	0	0	0	0	1	0
chr1:85987242..85987643	1	0	0	1	0	0	0	0	0	0	0	1	0
chr1:86120300..86120701	1	0	0	1	0	0	0	0	0	0	0	1	0
chr1:86228760..86229161	1	1	0	0	0	0	0	1	0	0	0	0	0
chr1:86229481..86229882	1	1	0	0	0	0	0	1	0	0	0	0	0
chr1:86233770..86234171	1	1	0	0	0	0	0	1	0	0	0	0	0
chr1:86263494..86263895	1	0	0	1	0	0	0	1	0	0	0	0	0
chr1:86406287..86406688	1	0	0	1	0	0	0	0	0	0	0	1	0
chr1:86434362..86434763	1	1	0	0	0	0	0	1	0	0	0	0	0
chr1:86437939..86438340	1	1	0	0	0	0	0	1	0	0	0	0	0
chr1:86441292..86441693	1	1	0	0	0	0	0	0	0	0	0	0	0
chr1:86442419..86442820	1	1	0	0	0	0	0	1	0	0	0	0	0
chr1:86443132..86443533	0	1	0	0	0	0	0	1	0	0	0	0	0
chr1:86492192..86492593	1	0	0	1	0	0	0	1	0	0	0	0	0
chr1:86492745..86493146	1	0	0	1	0	0	0	1	0	0	0	0	0
chr1:86503321..86503722	1	0	0	1	0	0	0	1	0	0	0	0	0
chr1:86503950..86504351	1	0	0	1	0	0	0	1	0	0	0	0	0
chr1:86504269..86504670	1	0	0	1	0	0	0	1	0	0	0	0	0
chr1:86522382..86522783	1	1	0	0	0	0	0	1	0	0	0	0	0
chr1:86525243..86525644	1	1	0	0	0	0	0	0	0	0	0	0	0
chr1:87035546..87035947	1	0	0	1	0	0	0	0	0	0	0	1	0
chr1:87179843..87180244	1	0	0	0	0	0	0	1	0	0	0	0	0
chr1:87180276..87180677	1	0	0	0	0	0	0	1	0	0	0	0	0
chr1:87180866..87181267	1	0	0	0	0	0	0	1	0	0	0	0	0
chr1:87607339..87607740	1	0	0	1	0	0	0	1	0	0	0	0	0
chr1:87623164..87623565	1	0	0	1	0	0	0	1	0	0	0	0	0
chr1:87626433..87626834	1	0	0	1	0	0	0	1	0	0	0	0	0
chr1:87627028..87627429	1	0	0	1	0	0	0	1	0	0	0	0	0
chr1:87632156..87632557	1	0	0	1	0	0	1	0	0	0	0	0	0
chr1:87636021..87636422	1	1	0	0	0	0	0	1	0	0	0	0	0
chr1:87639720..87640121	1	0	0	1	0	0	0	1	0	0	0	0	0
chr1:87640336..87640737	1	0	0	1	0	0	0	1	0	0	0	0	0
chr1:87656438..87656839	1	0	0	1	0	0	0	1	0	0	0	0	0
chr1:87659326..87659727	1	0	0	1	0	0	0	1	0	0	0	0	0
chr1:87793273..87793674	1	0	0	1	0	0	0	0	0	0	0	1	0
chr1:87829712..87830113	1	0	0	0	0	0	0	0	0	0	0	1	0
chr1:87849280..87849681	1	0	0	1	0	0	0	0	0	0	0	1	0
chr1:87854850..87855251	1	0	0	1	0	0	0	0	0	0	0	1	0
chr1:87866573..87866974	1	0	0	1	0	0	0	1	0	0	0	0	0
chr1:87872822..87873223	1	0	0	1	0	0	1	0	0	0	0	0	0
chr1:88433482..88433883	0	0	0	0	0	1	0	0	0	0	0	0	1
chr1:88556388..88556789	1	0	0	0	1	0	0	0	0	1	0	0	0
chr1:88567247..88567648	1	0	0	1	0	0	0	0	0	0	0	1	0
chr1:88575792..88576193	1	0	0	1	0	0	0	0	0	0	0	1	0
chr1:88576156..88576557	1	0	0	1	0	0	0	0	0	0	0	1	0
chr1:88586182..88586583	1	0	0	1	0	0	0	0	0	0	0	1	0
chr1:88587387..88587788	1	0	0	1	0	0	0	0	0	0	0	1	0
chr1:88647255..88647656	1	0	0	1	0	0	0	1	0	0	0	0	0
chr1:88652632..88653033	1	0	0	1	0	0	0	0	0	0	0	1	0
chr1:88653536..88653937	1	0	0	1	0	0	0	0	0	0	0	1	0
chr1:88654740..88655141	1	0	0	1	0	0	0	0	0	0	0	1	0
chr1:89015863..89016264	0	0	0	0	1	0	0	0	0	0	0	0	0
chr1:89041251..89041652	0	0	0	0	1	0	0	0	1	0	0	0	0
chr1:89555359..89555760	0	0	0	1	0	0	0	0	0	1	0	0	0
chr1:89570490..89570891	1	0	0	1	0	0	0	0	0	0	0	1	0
chr1:89571374..89571775	1	0	0	1	0	0	0	0	0	0	0	1	0
chr1:89574962..89575363	1	0	0	1	0	0	0	0	0	0	0	1	0
chr1:89580795..89581196	1	0	0	1	0	0	1	0	0	0	0	0	0
chr1:89644188..89644589	0	1	0	0	0	0	1	0	0	0	0	0	0
chr1:91023932..91024333	1	0	0	1	0	0	0	1	0	0	0	0	0
chr1:91054332..91054733	0	1	0	0	0	0	0	1	0	0	0	0	0
chr1:91055750..91056151	1	1	0	0	0	0	0	1	0	0	0	0	0
chr1:91056397..91056798	1	1	0	0	0	0	0	1	0	0	0	0	0
chr1:91057614..91058015	1	1	0	1	0	0	0	1	0	0	0	0	0
chr1:91062410..91062811	1	0	0	1	0	0	0	1	0	0	0	0	0
chr1:91065105..91065506	1	0	0	1	0	0	0	1	0	0	0	0	0
chr1:91079636..91080037	0	0	0	1	0	0	0	1	0	0	0	0	0
chr1:91080314..91080715	1	0	0	1	0	0	0	1	0	0	0	0	0
chr1:91095185..91095586	0	0	0	1	0	0	1	0	0	0	0	0	0
chr1:91096483..91096884	1	0	0	1	0	0	1	0	0	0	0	0	0
chr1:91187311..91187712	1	0	0	1	0	0	0	0	0	0	0	1	0
chr1:91456462..91456863	1	0	0	1	0	0	1	0	0	0	0	0	0
chr1:91692750..91693151	1	0	0	0	0	0	0	0	1	0	0	0	0
chr1:92180706..92181107	1	1	0	0	0	0	0	1	0	0	0	0	0
chr1:92216134..92216535	1	0	0	1	0	0	1	0	0	0	0	0	0
chr1:92675760..92676161	1	0	0	1	0	0	1	0	0	0	0	0	0
chr1:92712426..92712827	1	0	1	0	0	0	0	0	1	0	0	0	0
chr1:92749312..92749713	1	0	0	0	0	1	0	0	0	0	0	0	1
chr1:92774816..92775217	1	0	0	0	0	1	0	1	0	0	0	0	0
chr1:93115032..93115433	1	0	0	0	0	1	0	0	0	0	0	0	1
chr1:94034811..94035212	1	0	0	1	0	0	0	0	0	0	0	0	0
chr1:94035377..94035778	0	0	0	1	0	0	0	0	0	0	0	1	0
chr1:95315494..95315895	0	1	0	0	0	0	0	1	0	0	0	0	0
chr1:95318888..95319289	1	1	0	0	0	0	0	1	0	0	0	0	0
chr1:95381043..95381444	1	1	0	0	0	0	0	0	0	0	0	1	0
chr1:95450913..95451314	1	0	0	1	0	0	0	0	0	0	0	1	0
chr1:95592876..95593277	1	0	0	1	0	0	0	1	0	0	0	0	0
chr1:95598151..95598552	1	1	0	0	0	0	0	0	0	0	0	1	0
chr1:95644050..95644451	0	0	0	1	0	0	0	1	0	0	0	0	0
chr1:95664491..95664892	1	0	0	1	0	0	0	0	0	0	0	1	0
chr1:95665280..95665681	1	0	0	1	0	0	0	0	0	0	0	0	0
chr1:97580188..97580589	1	1	0	0	0	0	0	0	0	0	1	0	0
chr1:97659288..97659689	1	1	0	0	0	0	0	1	0	0	0	0	0
chr1:98084032..98084433	1	0	0	0	0	1	0	0	0	0	1	0	1
chr1:105864559..105864960	0	0	0	0	1	0	0	0	0	1	0	0	0
chr1:105906424..105906825	0	0	0	0	1	0	0	0	0	1	0	0	0
chr1:105908221..105908622	0	0	0	0	1	0	0	0	0	0	0	0	0
chr1:105964516..105964917	0	1	0	0	0	0	1	0	0	0	0	0	0
chr1:105965168..105965569	0	1	0	0	0	0	1	0	0	0	0	0	0
chr1:105971895..105972296	0	1	0	0	0	0	0	1	0	0	0	0	0
chr1:105980840..105981241	0	1	0	0	0	0	0	1	0	0	0	0	0
chr1:105982502..105982903	0	1	0	0	0	0	0	1	0	0	0	0	0
chr1:105984164..105984565	0	1	0	0	0	0	0	1	0	0	0	0	0
chr1:105988034..105988435	0	0	0	0	0	0	0	1	0	0	0	0	0
chr1:105993228..105993629	0	0	0	0	0	0	0	1	0	0	0	0	0
chr1:106162623..106163024	1	0	0	1	0	0	0	0	0	0	0	1	0
chr1:106200468..106200869	1	0	0	0	0	1	0	0	0	0	1	0	1
chr1:106231215..106231616	1	0	0	1	0	0	0	0	0	0	0	1	0
chr1:106321420..106321821	1	1	0	0	0	0	0	0	0	0	0	1	0
chr1:106343958..106344359	1	1	0	0	0	0	0	0	0	0	0	1	0
chr1:106345223..106345624	1	1	0	0	0	0	0	0	0	0	0	1	0
chr1:106351500..106351901	1	0	0	0	0	0	0	0	0	1	0	0	0
chr1:106394655..106395056	1	0	0	1	0	0	0	0	0	1	0	0	0
chr1:106695648..106696049	1	0	0	0	0	1	0	1	0	0	0	0	0
chr1:106932585..106932986	0	0	0	1	0	0	0	0	0	0	0	0	0
chr1:107496853..107497254	0	1	0	0	0	0	0	0	0	0	0	1	0
chr1:107503287..107503688	1	0	0	1	0	0	0	0	0	0	0	1	0
chr1:120236417..120236818	1	0	0	1	0	0	0	0	0	0	0	1	0
chr1:120251174..120251575	1	0	0	1	0	0	1	0	0	0	0	0	0
chr1:120258182..120258583	1	1	0	0	0	0	1	0	0	0	0	0	0
chr1:120293782..120294183	1	0	0	1	0	0	0	0	0	0	0	1	0
chr1:120532515..120532916	1	0	0	0	1	0	0	0	0	0	0	0	0
chr1:125414044..125414445	1	0	0	0	0	1	0	0	0	0	0	0	1
chr1:125428382..125428783	1	1	0	0	0	0	0	1	0	0	0	0	0
chr1:125437983..125438384	1	0	0	0	0	0	0	1	0	0	0	0	0
chr1:125441652..125442053	1	1	0	0	0	0	0	1	0	0	0	0	0
chr1:125462889..125463290	1	1	0	0	0	0	0	1	0	0	0	0	0
chr1:125466612..125467013	1	1	0	0	0	0	0	1	0	0	0	0	0
chr1:125470913..125471314	1	1	0	0	0	0	0	1	0	0	0	0	0
chr1:125473154..125473555	1	1	0	0	0	0	0	1	0	0	0	0	0
chr1:125473844..125474245	1	1	0	0	0	0	0	1	0	0	0	0	0
chr1:125507757..125508158	1	0	0	0	0	0	0	0	0	0	0	1	0
chr1:125508180..125508581	0	0	0	0	0	0	0	0	0	0	0	1	0
chr1:125525963..125526364	1	0	0	1	0	0	0	0	0	0	1	0	0
chr1:127135742..127136143	1	0	0	1	0	0	0	0	0	0	0	1	0
chr1:127205905..127206306	1	1	0	0	0	0	0	0	0	0	0	0	0
chr1:127206370..127206771	1	1	0	0	0	0	1	0	0	0	0	0	0
chr1:127210079..127210480	1	0	0	0	0	1	0	0	0	0	1	0	1
chr1:127219560..127219961	1	0	0	0	0	0	0	1	0	0	0	0	0
chr1:127239924..127240325	0	0	0	1	0	0	0	0	0	0	0	1	0
chr1:127242135..127242536	0	0	0	1	0	0	0	0	0	0	0	1	0
chr1:127250412..127250813	1	0	0	1	0	0	0	0	0	0	0	1	0
chr1:127271152..127271553	1	0	0	1	0	0	0	0	0	0	0	1	0
chr1:127425010..127425411	0	0	0	1	0	0	1	0	0	0	0	0	0
chr1:127981031..127981432	1	1	0	0	0	0	0	1	0	0	0	0	0
chr1:127991647..127992048	1	0	0	0	0	1	1	0	0	0	0	0	0
chr1:128004355..128004756	1	0	0	1	0	0	0	1	0	0	0	0	0
chr1:128013910..128014311	1	0	0	1	0	0	1	0	0	0	0	0	0
chr1:128068970..128069371	1	0	0	0	1	0	0	0	0	1	0	0	0
chr1:128615462..128615863	1	0	0	1	0	0	0	0	0	0	0	1	0
chr1:128705033..128705434	1	0	0	1	0	0	0	0	0	0	0	1	0
chr1:128722049..128722450	1	0	0	1	0	0	0	0	0	0	0	1	0
chr1:128723528..128723929	0	0	0	1	0	0	0	0	0	0	0	1	0
chr1:128724361..128724762	1	0	0	1	0	0	0	0	0	0	0	1	0
chr1:128747373..128747774	1	0	0	1	0	0	0	0	0	0	0	1	0
chr1:131084128..131084529	0	0	0	1	0	0	1	0	0	0	0	1	0
chr1:131089716..131090117	0	0	0	0	0	0	0	0	0	0	0	1	0
chr1:131090855..131091256	0	0	0	0	0	0	0	0	0	0	0	1	0
chr1:131094484..131094885	0	0	0	0	0	0	0	0	0	0	0	1	0
chr1:131185469..131185870	0	0	0	1	0	0	0	0	0	0	0	1	0
chr1:131198325..131198726	1	0	0	0	0	0	0	1	0	0	0	0	0
chr1:131301138..131301539	1	0	0	0	0	0	0	0	0	1	0	0	0
chr1:131357792..131358193	1	0	0	1	0	0	1	0	0	0	0	0	0
chr1:131384451..131384852	1	0	0	1	0	0	0	1	0	0	0	0	0
chr1:131394103..131394504	1	0	0	0	1	0	1	0	0	0	0	0	0
chr1:131434971..131435372	1	1	0	0	0	0	0	1	0	0	0	0	0
chr1:131448287..131448688	1	0	0	1	0	0	0	0	0	0	0	1	0
chr1:131464275..131464676	1	0	0	1	0	0	0	1	0	0	0	0	0
chr1:131523760..131524161	1	0	0	0	0	0	0	1	0	0	0	0	0
chr1:131679649..131680050	1	0	0	1	0	0	0	0	0	0	0	1	0
chr1:131680107..131680508	0	0	0	1	0	0	0	0	0	0	0	1	0
chr1:131690436..131690837	1	0	0	0	0	0	0	0	0	0	0	1	0
chr1:131691426..131691827	1	1	0	0	0	0	0	0	0	0	0	1	0
chr1:131692667..131693068	1	1	0	0	0	0	0	0	0	0	0	1	0
chr1:131760042..131760443	1	0	0	1	0	0	1	0	0	0	0	0	0
chr1:132010667..132011068	0	1	0	0	0	0	0	1	0	0	0	0	0
chr1:132133009..132133410	1	0	0	1	0	0	0	1	0	0	0	0	0
chr1:132133484..132133885	1	0	0	1	0	0	0	1	0	0	0	0	0
chr1:132135625..132136026	1	0	0	1	0	0	0	1	0	0	0	0	0
chr1:132143105..132143506	1	0	0	1	0	0	0	1	0	0	0	0	0
chr1:132319161..132319562	1	1	0	0	0	0	0	0	0	0	0	0	0
chr1:132370653..132371054	1	0	0	1	0	0	0	0	0	0	0	1	0
chr1:132371321..132371722	1	0	0	1	0	0	0	0	0	0	0	1	0
chr1:132377271..132377672	1	0	0	0	0	0	0	0	0	1	0	0	0
chr1:132384289..132384690	1	0	0	1	0	0	1	0	0	0	0	0	0
chr1:133020149..133020550	1	1	0	0	0	0	1	0	0	0	0	0	0
chr1:133134325..133134726	1	0	0	1	0	0	0	0	0	0	0	0	0
chr1:133856023..133856424	1	0	0	0	1	0	0	0	0	1	0	0	0
chr1:134060807..134061208	1	1	0	0	0	0	0	0	0	0	0	1	0
chr1:134063212..134063613	0	1	0	0	0	0	0	0	0	0	0	1	0
chr1:134065310..134065711	1	1	0	0	0	0	0	0	0	0	0	1	0
chr1:134082887..134083288	0	0	0	1	0	0	0	0	0	0	1	0	0
chr1:134083652..134084053	1	0	0	1	0	0	0	0	0	0	1	0	0
chr1:134092879..134093280	1	1	0	0	0	0	0	1	0	0	0	0	0
chr1:134093808..134094209	1	1	0	0	0	0	0	1	0	0	0	0	0
chr1:134095024..134095425	1	1	0	0	0	0	0	1	0	0	0	0	0
chr1:134099156..134099557	1	1	0	0	0	0	0	1	0	0	0	0	0
chr1:134302752..134303153	1	0	0	1	0	0	0	1	0	0	0	0	0
chr1:134420011..134420412	1	0	0	1	0	0	0	0	0	0	0	1	0
chr1:134775630..134776031	0	0	0	1	0	0	0	0	0	0	0	0	0
chr1:134784983..134785384	0	0	0	0	1	0	0	0	0	1	0	0	0
chr1:134818720..134819121	0	0	0	0	1	0	0	0	0	1	0	0	0
chr1:135466921..135467322	1	0	0	0	1	0	1	0	0	0	0	0	0
chr1:135509109..135509510	1	0	0	0	0	1	0	0	0	0	0	0	1
chr1:135515312..135515713	0	1	0	0	0	0	1	0	0	0	0	0	0
chr1:135516974..135517375	1	1	0	0	0	0	1	0	0	0	0	0	0
chr1:135524495..135524896	1	0	0	0	0	0	0	0	0	1	0	0	0
chr1:135534708..135535109	1	0	0	0	0	0	0	1	0	0	0	0	0
chr1:135535318..135535719	1	0	0	0	0	0	0	1	0	0	0	0	0
chr1:135540652..135541053	1	0	0	0	0	1	0	0	0	0	1	0	1
chr1:135625644..135626045	1	0	0	0	0	0	0	0	0	0	0	1	0
chr1:135629802..135630203	1	0	0	0	0	0	0	0	0	0	0	1	0
chr1:135631478..135631879	1	1	0	0	0	0	0	0	0	0	0	1	0
chr1:135632215..135632616	1	1	0	0	0	0	0	0	0	0	0	1	0
chr1:135657281..135657682	0	0	0	1	0	0	0	1	0	0	0	0	0
chr1:135659485..135659886	1	0	0	1	0	0	0	1	0	0	0	0	0
chr1:135666014..135666415	1	1	0	1	0	0	0	1	0	0	1	0	0
chr1:135668731..135669132	0	0	0	1	0	0	0	1	0	0	0	0	0
chr1:135669813..135670214	1	0	0	1	0	0	0	1	0	0	0	0	0
chr1:135674581..135674982	1	0	0	1	0	0	0	0	0	0	1	0	0
chr1:135676944..135677345	1	0	0	0	0	1	0	0	0	0	1	0	1
chr1:135680679..135681080	1	0	0	1	0	0	0	0	0	0	0	1	0
chr1:135688665..135689066	1	1	0	0	0	0	0	0	0	0	0	0	0
chr1:135691456..135691857	0	1	0	0	0	0	0	0	0	0	0	0	0
chr1:135813078..135813479	1	0	1	0	0	0	0	0	1	0	0	0	0
chr1:135813702..135814103	1	0	1	0	0	0	0	0	1	0	0	0	0
chr1:135815389..135815790	1	0	1	0	0	0	0	0	1	0	0	0	0
chr1:136135054..136135455	1	1	0	0	0	0	0	1	0	0	0	0	0
chr1:136137037..136137438	1	1	0	0	0	0	0	1	0	0	0	0	0
chr1:136139884..136140285	1	1	0	0	0	0	0	1	0	0	0	0	0
chr1:136140222..136140623	1	1	0	0	0	0	0	1	0	0	0	0	0
chr1:136141530..136141931	1	1	0	0	0	0	0	1	0	0	0	0	0
chr1:136570349..136570750	0	0	0	0	1	0	0	0	0	0	0	0	0
chr1:136578249..136578650	1	0	0	1	0	0	1	0	0	0	0	0	0
chr1:136579385..136579786	1	0	0	1	0	0	0	0	0	0	0	0	0
chr1:136608837..136609238	1	0	0	1	0	0	0	0	0	0	0	1	0
chr1:136685245..136685646	1	0	0	1	0	0	1	0	0	0	0	0	0
chr1:138134341..138134742	0	1	0	0	0	0	0	0	0	0	0	1	0
chr1:138137060..138137461	1	1	0	0	0	0	0	0	0	0	0	1	0
chr1:138137742..138138143	1	1	0	0	0	0	0	0	0	0	0	1	0
chr1:138144387..138144788	1	0	0	1	0	0	0	0	0	0	0	1	0
chr1:138145112..138145513	1	0	0	1	0	0	0	0	0	0	0	1	0
chr1:138148966..138149367	1	0	0	1	0	0	0	0	0	0	0	1	0
chr1:138158937..138159338	1	1	0	0	0	0	0	1	0	0	0	0	0
chr1:138162831..138163232	1	0	0	0	0	1	0	0	0	0	1	0	1
chr1:138164596..138164997	1	0	0	0	1	0	0	0	0	1	0	0	0
chr1:138191546..138191947	1	0	0	1	0	0	0	0	0	0	0	1	0
chr1:138244467..138244868	1	1	0	0	0	0	0	1	0	0	0	0	0
chr1:138248080..138248481	0	0	0	0	0	0	0	0	0	0	0	1	0
chr1:138261439..138261840	1	0	0	0	0	0	0	0	0	0	0	1	0
chr1:138322609..138323010	1	0	0	0	0	0	0	0	0	0	0	1	0
chr1:138323145..138323546	1	0	0	0	0	0	0	0	0	0	0	1	0
chr1:138348482..138348883	1	0	0	1	0	0	0	1	0	0	0	0	0
chr1:138505022..138505423	1	0	0	0	0	0	1	0	0	0	0	0	0
chr1:138550267..138550668	1	0	0	1	0	0	1	0	0	0	0	0	0
chr1:138595981..138596382	1	0	0	0	0	0	1	0	0	0	0	0	0
chr1:138612057..138612458	1	0	0	0	0	0	0	1	0	0	0	0	0
chr1:143917590..143917991	1	0	0	1	0	0	0	0	0	0	0	1	0
chr1:143918373..143918774	1	0	0	1	0	0	0	0	0	0	0	1	0
chr1:144199507..144199908	1	1	0	0	0	0	0	1	0	0	0	0	0
chr1:144202903..144203304	1	0	0	0	0	0	1	0	0	0	0	0	0
chr1:144204727..144205128	1	0	0	0	0	0	1	0	0	0	0	0	0
chr1:144206102..144206503	1	0	0	1	0	0	1	0	0	0	0	0	0
chr1:144239129..144239530	1	0	0	1	0	0	1	0	0	0	0	0	0
chr1:144307040..144307441	0	0	0	1	0	0	0	0	0	0	0	1	0
chr1:144308355..144308756	1	0	0	1	0	0	0	0	0	0	0	1	0
chr1:144314500..144314901	1	0	0	0	1	0	0	1	0	0	0	0	0
chr1:144316512..144316913	1	0	0	1	0	0	1	0	0	0	0	0	0
chr1:144317565..144317966	1	0	0	1	0	0	1	0	0	0	0	0	0
chr1:144318372..144318773	1	0	0	1	0	0	1	0	0	0	0	0	0
chr1:144330430..144330831	0	0	0	0	1	0	0	0	0	1	0	0	0
chr1:144764608..144765009	1	0	0	0	0	1	0	0	0	0	0	1	0
chr1:149856816..149857217	1	0	0	0	0	0	0	0	0	1	0	0	0
chr1:149891035..149891436	1	0	0	0	1	0	0	0	0	1	0	0	0
chr1:149940202..149940603	1	0	0	1	0	0	1	0	0	0	0	0	0
chr1:149946497..149946898	1	0	0	0	1	0	1	0	0	0	0	0	0
chr1:149946916..149947317	1	0	0	0	1	0	1	0	0	0	0	0	0
chr1:149947631..149948032	1	0	0	0	1	0	1	0	0	0	0	0	0
chr1:149949338..149949739	1	0	0	0	1	0	1	0	0	0	0	0	0
chr1:149953984..149954385	1	0	0	1	0	0	1	0	0	0	0	0	0
chr1:149955524..149955925	1	0	0	1	0	0	1	0	0	0	0	0	0
chr1:150151212..150151613	1	0	0	0	1	0	0	0	0	1	0	0	0
chr1:150173836..150174237	1	0	0	0	0	1	0	0	0	0	0	0	1
chr1:150197756..150198157	1	0	1	0	0	0	0	0	1	0	0	0	0
chr1:150203036..150203437	1	0	1	0	0	0	0	0	0	0	0	0	0
chr1:150497009..150497410	1	0	0	0	1	0	0	0	0	0	0	0	0
chr1:150503062..150503463	1	0	1	0	0	0	0	0	0	0	0	0	0
chr1:151270607..151271008	1	0	0	1	0	0	0	0	0	0	0	1	0
chr1:151686725..151687126	1	0	0	0	0	0	0	1	0	0	0	0	0
chr1:151947297..151947698	1	0	0	1	0	0	0	0	0	0	0	1	0
chr1:152019093..152019494	1	0	0	1	0	0	0	0	0	0	0	1	0
chr1:152526712..152527113	1	0	0	1	0	0	0	0	0	0	0	1	0
chr1:152528911..152529312	1	0	0	1	0	0	0	0	0	0	0	1	0
chr1:152536616..152537017	1	0	0	1	0	0	0	0	0	0	0	1	0
chr1:152540545..152540946	1	0	0	1	0	0	0	0	0	0	0	1	0
chr1:152580502..152580903	1	0	0	0	1	0	0	0	0	1	0	0	0
chr1:152581110..152581511	1	0	0	0	1	0	0	0	0	1	0	0	0
chr1:152581828..152582229	1	0	0	0	1	0	0	0	0	1	0	0	0
chr1:152606177..152606578	0	0	0	0	1	0	0	0	0	0	1	0	0
chr1:152809811..152810212	1	1	0	0	0	0	0	0	0	0	0	0	0
chr1:152811796..152812197	1	1	0	0	0	0	0	1	0	0	0	0	0
chr1:152815096..152815497	0	1	0	0	0	0	0	1	0	0	0	0	0
chr1:153300450..153300851	1	0	0	1	0	0	1	0	0	0	0	0	0
chr1:153351081..153351482	1	0	0	0	1	0	0	0	0	0	0	1	0
chr1:153415017..153415418	0	0	0	1	0	0	0	0	0	0	0	1	0
chr1:153431730..153432131	0	0	0	1	0	0	0	0	0	0	0	1	0
chr1:153532220..153532621	1	0	0	1	0	0	0	0	0	0	0	1	0
chr1:154006095..154006496	1	0	0	1	0	0	0	0	0	0	0	1	0
chr1:154008520..154008921	1	0	0	1	0	0	0	0	0	0	0	1	0
chr1:154097649..154098050	1	0	0	1	0	0	1	0	0	0	0	0	0
chr1:155050182..155050583	1	1	0	0	0	0	0	1	0	0	0	0	0
chr1:155051146..155051547	1	1	0	0	0	0	0	1	0	0	0	0	0
chr1:155054700..155055101	0	0	0	0	0	0	0	1	0	0	0	0	0
chr1:155056233..155056634	0	0	0	0	0	0	0	1	0	0	0	0	0
chr1:155057720..155058121	0	0	0	0	0	0	0	1	0	0	0	0	0
chr1:155059422..155059823	1	0	0	0	0	0	0	1	0	0	0	0	0
chr1:155062030..155062431	1	0	0	0	0	0	0	1	0	0	0	0	0
chr1:155074930..155075331	1	1	0	0	0	0	0	0	0	0	0	1	0
chr1:155086905..155087306	0	1	0	0	0	0	0	0	0	0	0	1	0
chr1:155091252..155091653	1	1	0	0	0	0	0	0	0	0	0	1	0
chr1:155530745..155531146	0	0	0	0	0	1	0	0	0	0	0	0	1
chr1:156450634..156451035	0	0	0	0	0	1	0	0	0	1	0	0	0
chr1:156467812..156468213	0	1	0	0	0	0	0	0	0	0	0	1	0
chr1:156468590..156468991	0	1	0	0	0	0	0	0	0	0	0	1	0
chr1:156616884..156617285	0	1	0	0	0	0	0	1	0	0	0	0	0
chr1:156996491..156996892	1	0	0	1	0	0	0	0	0	0	0	1	0
chr1:157444924..157445325	1	0	0	0	0	1	0	0	0	0	1	0	1
chr1:159201698..159202099	0	0	0	1	0	0	0	0	0	0	0	1	0
chr1:160293423..160293824	0	1	0	0	0	0	0	0	0	0	0	1	0
chr1:160301139..160301540	0	0	0	0	0	0	0	0	0	0	0	1	0
chr1:161353301..161353702	1	0	0	0	1	0	0	0	1	0	0	0	0
chr1:161893978..161894379	1	0	0	1	0	0	0	0	0	0	0	1	0
chr1:161896078..161896479	1	0	0	1	0	0	0	0	0	0	0	1	0
chr1:161897145..161897546	1	0	0	1	0	0	1	0	0	0	0	0	0
chr1:161998781..161999182	1	0	0	1	0	0	0	0	0	0	0	1	0
chr1:162149608..162150009	0	0	0	1	0	0	0	0	0	0	0	1	0
chr1:162207213..162207614	0	1	0	0	0	0	0	0	0	0	0	1	0
chr1:162564937..162565338	1	0	0	0	1	0	0	0	0	0	0	1	0
chr1:162792728..162793129	1	0	0	0	1	0	0	0	0	0	0	0	0
chr1:163383568..163383969	1	0	0	1	0	0	1	0	0	0	0	0	0
chr1:164135273..164135674	1	0	0	1	0	0	0	0	0	0	0	1	0
chr1:164135939..164136340	1	0	0	1	0	0	0	0	0	0	0	1	0
chr1:165642744..165643145	1	1	0	0	0	0	0	0	0	0	0	0	0
chr1:165705660..165706061	1	0	0	0	0	0	0	1	0	0	0	0	0
chr1:165706797..165707198	1	0	0	0	0	0	0	1	0	0	0	0	0
chr1:165844519..165844920	0	0	0	0	0	1	0	0	0	0	0	0	1
chr1:166001062..166001463	1	0	0	0	0	0	0	0	0	0	0	1	0
chr1:166138202..166138603	1	0	0	1	0	0	0	1	0	0	0	0	0
chr1:166429880..166430281	1	0	0	1	0	0	0	0	0	0	0	0	0
chr1:166793028..166793429	1	0	0	1	0	0	0	0	0	0	0	1	0
chr1:167269458..167269859	0	0	0	1	0	0	0	0	0	0	0	1	0
chr1:167336392..167336793	1	0	0	0	0	0	0	0	0	0	0	1	0
chr1:169919461..169919862	0	0	0	0	0	1	0	0	0	0	0	0	1
chr1:170791032..170791433	1	1	0	0	0	0	0	1	0	0	0	0	0
chr1:170849936..170850337	1	0	0	0	0	0	0	0	0	0	0	1	0
chr1:170853499..170853900	1	0	0	0	0	0	0	0	0	0	0	1	0
chr1:170898365..170898766	1	1	0	0	0	0	0	0	0	0	0	1	0
chr1:170903355..170903756	1	0	0	0	0	0	0	1	0	0	0	0	0
chr1:170934395..170934796	1	0	0	1	0	0	0	0	0	0	0	1	0
chr1:170953217..170953618	1	0	0	1	0	0	0	0	0	0	0	1	0
chr1:170958259..170958660	1	1	0	0	0	0	0	0	0	0	0	1	0
chr1:170968564..170968965	1	1	0	0	0	0	0	0	0	1	0	1	0
chr1:170972803..170973204	1	0	0	0	0	0	0	1	0	0	0	0	0
chr1:170988647..170989048	1	0	0	1	0	0	0	0	0	0	0	1	0
chr1:170997718..170998119	1	1	0	0	0	0	0	1	0	0	0	0	0
chr1:171171147..171171548	1	0	0	1	0	0	0	0	0	0	0	1	0
chr1:171184324..171184725	1	0	0	1	0	0	0	1	0	0	0	0	0
chr1:171188112..171188513	1	0	0	1	0	0	0	1	0	0	0	0	0
chr1:171375784..171376185	0	0	0	1	0	0	1	0	0	0	0	0	0
chr1:171390012..171390413	1	1	0	0	0	0	0	0	0	0	0	0	0
chr1:171478257..171478658	1	0	0	0	0	1	0	0	0	0	0	0	1
chr1:171561207..171561608	1	0	0	0	0	0	0	1	0	0	0	0	0
chr1:171561888..171562289	1	0	0	0	0	0	0	1	0	0	0	0	0
chr1:171617490..171617891	1	1	0	0	0	0	0	1	0	0	0	0	0
chr1:171618979..171619380	1	1	0	0	0	0	0	1	0	0	0	0	0
chr1:171627840..171628241	1	1	0	0	0	0	0	0	0	0	0	0	0
chr1:171629569..171629970	1	1	0	0	0	0	0	0	0	0	0	0	0
chr1:171631525..171631926	1	1	0	0	0	0	0	0	0	0	0	1	0
chr1:171642405..171642806	1	1	0	0	0	0	0	0	0	0	0	1	0
chr1:171643625..171644026	1	1	0	0	0	0	0	0	0	0	0	1	0
chr1:171645090..171645491	1	0	0	0	0	0	0	0	0	0	0	1	0
chr1:171658442..171658843	1	1	0	0	0	0	0	0	0	0	0	1	0
chr1:171660277..171660678	1	0	0	0	0	0	0	0	0	0	0	1	0
chr1:171661728..171662129	1	0	0	0	0	0	0	0	0	0	0	1	0
chr1:171844164..171844565	1	1	0	0	0	0	0	1	0	0	0	0	0
chr1:171845424..171845825	1	1	0	0	0	0	0	1	0	0	0	0	0
chr1:171849471..171849872	1	1	0	0	0	0	0	1	0	0	0	0	0
chr1:171957309..171957710	1	0	0	1	0	0	1	0	0	0	0	0	0
chr1:172202377..172202778	1	0	0	0	0	0	0	1	0	0	0	0	0
chr1:172217189..172217590	1	0	0	1	0	0	0	0	0	0	0	0	0
chr1:172277149..172277550	1	0	0	1	0	0	0	1	0	0	0	0	0
chr1:172334707..172335108	1	0	0	1	0	0	0	0	0	0	0	1	0
chr1:172347402..172347803	1	0	0	1	0	0	0	0	0	0	0	1	0
chr1:172349684..172350085	1	0	0	1	0	0	0	0	0	0	0	1	0
chr1:172423361..172423762	0	1	0	0	0	0	1	0	0	0	0	0	0
chr1:172472844..172473245	1	0	0	1	0	0	1	0	0	0	0	0	0
chr1:172503730..172504131	1	0	0	0	0	0	0	0	0	0	1	0	1
chr1:172513884..172514285	1	1	0	0	0	0	0	1	0	0	0	0	0
chr1:173409011..173409412	0	0	0	1	0	0	0	0	0	0	0	1	0
chr1:173424532..173424933	1	0	0	1	0	0	0	0	0	0	0	1	0
chr1:173441352..173441753	1	1	0	0	0	0	0	1	0	0	0	0	0
chr1:175639780..175640181	1	0	0	1	0	0	0	0	0	0	0	1	0
chr1:176816751..176817152	1	1	0	0	0	0	0	1	0	0	0	0	0
chr1:176818867..176819268	1	1	0	0	0	0	0	1	0	0	0	0	0
chr1:176823884..176824285	1	1	0	0	0	0	0	1	0	0	0	0	0
chr1:176827427..176827828	1	1	0	0	0	0	0	1	0	0	0	0	0
chr1:176832659..176833060	1	0	0	1	0	0	0	1	0	0	0	0	0
chr1:176994148..176994549	0	0	0	0	0	1	0	0	0	0	1	0	1
chr1:177260820..177261221	1	0	0	0	0	0	0	0	0	0	0	1	0
chr1:177569627..177570028	1	0	0	1	0	0	1	0	0	0	0	0	0
chr1:177623412..177623813	0	0	0	1	0	0	1	0	0	0	0	0	0
chr1:177701966..177702367	1	0	0	0	0	0	0	1	0	0	0	0	0
chr1:177702851..177703252	0	0	0	0	0	0	0	1	0	0	0	0	0
chr1:177713984..177714385	1	0	0	1	0	0	0	0	0	0	0	1	0
chr1:177982949..177983350	1	1	0	0	0	0	0	1	0	0	0	0	0
chr1:178368859..178369260	1	0	0	0	0	0	0	1	0	0	0	0	0
chr1:180222029..180222430	1	0	0	0	1	0	0	0	1	0	0	0	0
chr1:180260919..180261320	1	1	0	0	0	0	0	0	0	0	0	0	0
chr1:180302653..180303054	1	0	0	0	0	0	0	1	0	0	0	0	0
chr1:180312948..180313349	1	0	0	0	1	0	0	0	0	1	0	0	0
chr1:180314659..180315060	1	0	0	0	1	0	0	0	0	1	0	0	0
chr1:180334557..180334958	0	1	0	0	0	0	0	1	0	0	0	0	0
chr1:180356176..180356577	1	1	0	0	0	0	1	0	0	0	0	0	0
chr1:180363931..180364332	1	0	0	1	0	0	0	1	0	0	0	0	0
chr1:180365141..180365542	1	0	0	1	0	0	0	1	0	0	0	0	0
chr1:180387429..180387830	1	1	0	0	0	0	0	1	0	0	0	0	0
chr1:180401719..180402120	1	1	0	0	0	0	0	1	0	0	0	0	0
chr1:180402568..180402969	1	1	0	0	0	0	0	1	0	0	0	0	0
chr1:180403616..180404017	1	1	0	0	0	0	0	1	0	0	0	0	0
chr1:180404308..180404709	1	1	0	0	0	0	0	1	0	0	0	0	0
chr1:180405630..180406031	1	1	0	0	0	0	0	1	0	0	0	0	0
chr1:180417015..180417416	1	1	0	0	0	0	0	1	0	0	0	0	0
chr1:180428084..180428485	1	0	0	0	0	0	0	1	0	0	0	0	0
chr1:180429738..180430139	1	0	0	0	0	0	0	1	0	0	0	0	0
chr1:180601805..180602206	1	0	0	1	0	0	0	0	0	0	0	1	0
chr1:180777587..180777988	1	1	0	0	0	0	0	1	0	0	0	0	0
chr1:180826602..180827003	1	0	0	1	0	0	0	0	0	0	0	1	0
chr1:180829756..180830157	0	0	0	1	0	0	0	0	0	0	0	1	0
chr1:180835287..180835688	1	1	0	0	0	0	0	1	0	0	0	0	0
chr1:180841512..180841913	1	0	0	0	0	1	0	0	0	0	0	0	1
chr1:180848829..180849230	1	0	0	0	0	0	0	1	0	0	0	0	0
chr1:181216328..181216729	1	0	0	0	0	0	0	0	0	0	1	0	1
chr1:181231270..181231671	0	0	0	0	0	0	0	1	0	0	0	0	0
chr1:181232277..181232678	0	0	0	0	0	0	0	1	0	0	0	0	0
chr1:181234333..181234734	0	0	0	0	0	0	0	1	0	0	0	0	0
chr1:181237321..181237722	0	1	0	0	0	0	0	1	0	0	0	0	0
chr1:181244989..181245390	0	1	0	0	0	0	0	1	0	0	0	0	0
chr1:181245503..181245904	0	1	0	0	0	0	0	1	0	0	0	0	0
chr1:181246344..181246745	0	1	0	0	0	0	0	1	0	0	0	0	0
chr1:181247205..181247606	0	1	0	0	0	0	0	1	0	0	0	0	0
chr1:181255253..181255654	0	1	0	0	0	0	0	1	0	0	0	0	0
chr1:181256132..181256533	0	1	0	0	0	0	0	1	0	0	0	0	0
chr1:181257537..181257938	0	1	0	0	0	0	0	1	0	0	0	0	0
chr1:181860588..181860989	1	0	0	1	0	0	0	0	0	0	0	1	0
chr1:182108407..182108808	1	0	0	1	0	0	0	0	0	0	0	1	0
chr1:182506609..182507010	1	0	0	1	0	0	0	0	0	0	0	1	0
chr1:182527901..182528302	1	1	0	0	0	0	1	0	0	0	0	0	0
chr1:182908352..182908753	1	0	0	1	0	0	0	0	0	0	0	1	0
chr1:184530620..184531021	1	1	0	0	0	0	0	0	0	0	1	0	0
chr1:184562867..184563268	1	0	0	1	0	0	0	0	0	0	0	1	0
chr1:184573319..184573720	1	0	0	1	0	0	0	0	0	0	0	1	0
chr1:184590758..184591159	1	1	0	0	0	0	0	0	0	0	0	1	0
chr1:184735101..184735502	1	1	0	0	0	0	0	0	0	0	0	1	0
chr1:184852294..184852695	1	0	0	1	0	0	0	0	0	0	0	1	0
chr1:185205064..185205465	1	0	0	1	0	0	0	1	0	0	0	0	0
chr1:185207778..185208179	1	0	0	1	0	0	0	1	0	0	0	0	0
chr1:185209608..185210009	1	0	0	1	0	0	0	1	0	0	0	0	0
chr1:185217916..185218317	1	0	0	1	0	0	1	0	0	0	0	0	0
chr1:185227897..185228298	0	0	0	0	0	1	0	1	0	0	0	0	0
chr1:190998047..190998448	1	1	0	0	0	0	0	0	0	0	0	1	0
chr1:191071439..191071840	1	1	0	0	0	0	0	0	0	0	0	1	0
chr1:191072976..191073377	1	1	0	0	0	0	0	0	0	0	0	1	0
chr1:191085463..191085864	1	1	0	0	0	0	0	1	0	0	0	0	0
chr1:191111224..191111625	1	1	0	0	0	0	0	0	0	0	0	1	0
chr1:191180436..191180837	1	1	0	0	0	0	0	0	0	0	0	0	0
chr1:191189816..191190217	1	1	0	0	0	0	0	1	0	0	0	0	0
chr1:191193641..191194042	1	1	0	0	0	0	0	0	0	0	0	0	0
chr1:191194076..191194477	1	1	0	0	0	0	0	0	0	0	0	0	0
chr1:191198003..191198404	1	1	0	0	0	0	0	0	0	0	0	1	0
chr1:191201218..191201619	1	1	0	0	0	0	0	0	0	0	0	1	0
chr1:191216112..191216513	1	0	0	1	0	0	0	0	0	0	0	1	0
chr1:191229569..191229970	1	1	0	0	0	0	0	0	0	0	0	0	0
chr1:191232616..191233017	1	1	0	0	0	0	0	1	0	0	0	0	0
chr1:191239599..191240000	1	1	0	0	0	0	0	0	0	0	0	1	0
chr1:191241505..191241906	1	1	0	0	0	0	0	0	0	0	0	1	0
chr1:191244184..191244585	1	1	0	0	0	0	0	0	0	0	0	1	0
chr1:191249996..191250397	1	1	0	0	0	0	0	1	0	0	0	0	0
chr1:191252717..191253118	1	1	0	0	0	0	0	1	0	0	0	0	0
chr1:191254393..191254794	1	1	0	0	0	0	0	1	0	0	0	0	0
chr1:191269568..191269969	1	1	0	0	0	0	0	1	0	0	0	0	0
chr1:191277727..191278128	1	1	0	0	0	0	0	1	0	0	0	0	0
chr1:191280648..191281049	1	1	0	0	0	0	0	1	0	0	0	0	0
chr1:191286899..191287300	1	0	0	1	0	0	0	0	0	0	0	1	0
chr1:191289155..191289556	1	0	0	1	0	0	0	0	0	0	1	0	0
chr1:191292393..191292794	1	0	0	1	0	0	0	1	0	0	0	0	0
chr1:191312652..191313053	1	1	0	0	0	0	0	0	0	0	0	0	0
chr1:191313897..191314298	1	1	0	0	0	0	0	1	0	0	0	0	0
chr1:191421149..191421550	1	0	0	1	0	0	0	0	0	0	0	1	0
chr1:191438478..191438879	1	0	0	0	1	0	1	0	0	0	0	0	0
chr1:191439670..191440071	1	0	0	0	1	0	1	0	0	0	0	0	0
chr1:191443571..191443972	1	0	0	1	0	0	1	0	0	0	0	0	0
chr1:191599239..191599640	1	1	0	0	0	0	0	1	0	0	0	0	0
chr1:191849451..191849852	1	0	0	1	0	0	0	0	0	0	0	1	0
chr1:191875699..191876100	1	1	0	0	0	0	1	0	0	0	0	0	0
chr1:191877862..191878263	1	1	0	0	0	0	1	0	0	0	0	0	0
chr1:191880208..191880609	1	0	0	1	0	0	0	0	0	0	1	0	0
chr1:191956287..191956688	1	1	0	0	0	0	0	1	0	0	0	0	0
chr1:192078396..192078797	1	0	0	1	0	0	1	0	0	0	0	0	0
chr1:192762890..192763291	0	1	0	0	0	0	0	0	0	1	0	0	0
chr1:193160341..193160742	1	0	0	1	0	0	0	1	0	0	0	0	0
chr1:194671830..194672231	1	1	0	0	0	0	0	1	0	0	0	0	0
chr1:194738163..194738564	1	0	0	1	0	0	0	0	0	0	0	1	0
chr1:194995236..194995637	1	1	0	0	0	0	0	1	0	0	0	0	0
chr10:3832019..3832420	0	0	0	0	0	1	1	0	0	0	0	0	0
chr10:3976225..3976626	0	0	0	0	0	1	0	0	0	0	0	0	1
chr10:4079838..4080239	0	0	0	1	0	0	0	1	0	0	0	0	0
chr10:4786927..4787328	1	0	0	1	0	0	0	0	0	0	0	1	0
chr10:5108224..5108625	0	0	0	0	0	1	0	0	0	1	0	0	0
chr10:5208241..5208642	0	1	0	0	0	0	0	1	0	0	0	0	0
chr10:7186199..7186600	0	0	0	0	0	0	0	0	0	0	1	0	1
chr10:7833623..7834024	1	1	0	0	0	0	0	0	0	0	0	0	0
chr10:7834388..7834789	1	1	0	0	0	0	0	0	0	0	0	0	0
chr10:7841785..7842186	1	1	0	0	0	0	0	1	0	0	0	0	0
chr10:7844298..7844699	1	1	0	0	0	0	0	0	0	0	0	0	0
chr10:7844824..7845225	1	1	0	0	0	0	0	0	0	0	0	0	0
chr10:8065718..8066119	1	0	0	1	0	0	0	1	0	0	0	0	0
chr10:8238563..8238964	1	0	0	1	0	0	1	0	0	0	0	0	0
chr10:8238922..8239323	0	0	0	1	0	0	1	0	0	0	0	0	0
chr10:8358248..8358649	1	0	0	0	0	0	0	1	0	0	0	0	0
chr10:8767699..8768100	1	0	0	0	1	0	0	0	0	1	0	0	0
chr10:8768720..8769121	1	0	0	0	1	0	0	0	0	1	0	0	0
chr10:8833795..8834196	1	0	0	1	0	0	1	0	0	0	0	0	0
chr10:8837624..8838025	1	1	0	0	0	0	0	1	0	0	0	0	0
chr10:8841413..8841814	1	1	0	0	0	0	0	0	0	0	0	0	0
chr10:8858684..8859085	1	1	0	0	0	0	0	1	0	0	0	0	0
chr10:8870395..8870796	1	1	0	0	0	0	0	1	0	0	0	0	0
chr10:8873966..8874367	1	1	0	0	0	0	0	1	0	0	0	0	0
chr10:8875231..8875632	1	1	0	0	0	0	0	1	0	0	0	0	0
chr10:8878432..8878833	1	1	0	0	0	0	0	1	0	0	0	0	0
chr10:8880906..8881307	1	1	0	0	0	0	0	1	0	0	0	0	0
chr10:8912261..8912662	1	0	0	1	0	0	0	1	0	0	0	0	0
chr10:9877376..9877777	0	0	0	1	0	0	0	0	0	0	0	1	0
chr10:9881897..9882298	1	0	0	1	0	0	0	0	0	0	0	0	0
chr10:9908160..9908561	0	1	0	0	0	0	0	0	0	0	0	1	0
chr10:10287552..10287953	1	1	0	0	0	0	0	1	0	0	0	0	0
chr10:10307321..10307722	1	0	0	0	0	1	0	0	0	0	0	1	0
chr10:10321188..10321589	0	0	0	1	0	0	0	0	0	0	0	1	0
chr10:10325577..10325978	0	0	0	1	0	0	0	0	0	0	0	1	0
chr10:10456965..10457366	1	0	0	1	0	0	1	0	0	0	0	0	0
chr10:10555328..10555729	1	0	0	0	0	0	0	1	0	0	0	0	0
chr10:10557210..10557611	1	0	0	0	0	0	0	1	0	0	0	0	0
chr10:12573623..12574024	0	1	0	0	0	0	0	1	0	0	0	0	0
chr10:12874891..12875292	1	0	0	1	0	0	1	0	0	0	0	0	0
chr10:13303845..13304246	1	0	0	1	0	0	0	0	0	0	0	1	0
chr10:13304685..13305086	1	0	0	1	0	0	0	0	0	0	0	1	0
chr10:13837580..13837981	0	0	0	0	0	0	0	0	0	0	0	1	0
chr10:13982801..13983202	1	1	0	0	0	0	0	0	0	0	0	1	0
chr10:13987328..13987729	0	1	0	0	0	0	0	0	0	0	0	1	0
chr10:14018655..14019056	1	0	0	1	0	0	1	0	0	0	0	0	0
chr10:14174194..14174595	1	0	0	1	0	0	0	0	0	1	0	0	0
chr10:14186570..14186971	1	0	0	1	0	0	1	0	0	0	0	0	0
chr10:14385693..14386094	1	0	1	0	0	0	0	0	0	0	0	0	0
chr10:16498629..16499030	1	0	0	0	0	0	1	0	0	0	0	0	0
chr10:16993712..16994113	1	0	0	1	0	0	1	0	0	0	0	0	0
chr10:17042113..17042514	1	0	0	1	0	0	0	0	0	0	0	1	0
chr10:17201052..17201453	1	1	0	0	0	0	0	1	0	0	0	0	0
chr10:17575874..17576275	1	1	0	0	0	0	0	1	0	0	0	0	0
chr10:17788510..17788911	1	0	0	1	0	0	1	0	0	0	0	0	0
chr10:18022247..18022648	1	0	0	1	0	0	1	0	0	0	0	0	0
chr10:18059766..18060167	1	0	0	0	0	0	0	1	0	0	0	0	0
chr10:18931284..18931685	1	0	0	1	0	0	1	0	0	0	0	0	0
chr10:18941491..18941892	1	0	0	1	0	0	1	0	0	0	0	0	0
chr10:18943272..18943673	1	0	0	1	0	0	1	0	0	0	0	0	0
chr10:18946470..18946871	1	0	0	0	1	0	0	0	0	1	0	0	0
chr10:18964837..18965238	1	0	0	0	1	0	0	0	0	1	0	0	0
chr10:18995557..18995958	1	0	0	1	0	0	1	0	0	0	0	0	0
chr10:18996362..18996763	1	0	0	1	0	0	1	0	0	0	0	0	0
chr10:18997137..18997538	1	0	0	1	0	0	1	0	0	0	0	0	0
chr10:19043903..19044304	1	1	0	0	0	0	1	0	0	0	0	0	0
chr10:19045918..19046319	1	0	0	0	1	0	0	0	0	1	0	0	0
chr10:19063423..19063824	1	1	0	0	0	0	0	1	0	0	0	0	0
chr10:19065233..19065634	1	1	0	0	0	0	0	1	0	0	0	0	0
chr10:19066481..19066882	1	0	0	0	0	1	0	0	0	0	0	1	0
chr10:19068282..19068683	1	0	0	0	0	1	0	0	0	0	0	1	0
chr10:19078074..19078475	1	0	0	0	1	0	0	0	0	0	0	0	0
chr10:19094330..19094731	1	0	0	0	1	0	0	0	0	1	0	0	0
chr10:19095311..19095712	1	0	0	0	1	0	0	0	0	0	0	0	0
chr10:19122193..19122594	0	0	0	0	1	0	0	0	0	0	0	0	0
chr10:19167610..19168011	1	0	0	1	0	0	1	0	0	0	0	0	0
chr10:19170633..19171034	1	0	0	1	0	0	1	0	0	0	0	0	0
chr10:19186298..19186699	1	0	0	1	0	0	0	0	0	0	0	0	0
chr10:19187099..19187500	1	0	0	1	0	0	0	0	0	0	0	0	0
chr10:19505973..19506374	0	0	0	1	0	0	0	1	0	0	0	0	0
chr10:19522180..19522581	0	0	0	1	0	0	0	1	0	0	0	0	0
chr10:19548012..19548413	0	0	0	1	0	0	0	0	0	0	0	1	0
chr10:19559774..19560175	0	1	0	0	0	0	0	1	0	0	0	0	0
chr10:19570172..19570573	0	0	0	1	0	0	0	1	0	0	0	0	0
chr10:19582959..19583360	0	0	0	1	0	0	0	0	0	0	0	1	0
chr10:19584123..19584524	0	0	0	1	0	0	0	0	0	0	0	1	0
chr10:19691746..19692147	0	0	0	1	0	0	0	0	0	0	0	1	0
chr10:19693147..19693548	0	0	0	1	0	0	0	0	0	0	0	1	0
chr10:19941939..19942340	1	0	0	1	0	0	0	1	0	0	0	0	0
chr10:19962742..19963143	0	0	0	0	0	1	0	0	0	0	1	0	1
chr10:20437400..20437801	0	0	0	1	0	0	0	0	0	0	0	1	0
chr10:20506887..20507288	1	0	0	1	0	0	0	1	0	0	0	0	0
chr10:20531717..20532118	1	0	0	1	0	0	0	0	0	0	0	1	0
chr10:20533875..20534276	1	0	0	1	0	0	0	0	0	0	0	1	0
chr10:20568800..20569201	1	0	0	0	0	0	0	0	0	0	1	0	1
chr10:20719134..20719535	1	0	0	0	1	0	0	0	0	1	0	0	0
chr10:20770553..20770954	1	0	0	1	0	0	0	0	0	0	0	1	0
chr10:20771983..20772384	1	0	0	1	0	0	0	0	0	0	0	1	0
chr10:20773821..20774222	1	0	0	1	0	0	0	0	0	0	0	1	0
chr10:20818492..20818893	1	0	0	1	0	0	0	0	0	0	0	1	0
chr10:20835203..20835604	1	1	0	0	0	0	0	1	0	0	0	0	0
chr10:20882617..20883018	0	0	0	0	1	0	0	0	0	0	0	1	0
chr10:21604981..21605382	1	0	0	1	0	0	0	1	0	0	0	0	0
chr10:21608430..21608831	1	0	0	1	0	0	0	1	0	0	0	0	0
chr10:21685955..21686356	1	0	0	0	0	1	0	0	0	1	0	0	0
chr10:21776408..21776809	1	1	0	0	0	0	1	0	0	0	0	0	0
chr10:21838799..21839200	0	0	0	1	0	0	0	0	0	0	1	0	0
chr10:21889281..21889682	0	0	0	1	0	0	0	1	0	0	0	0	0
chr10:21890441..21890842	0	0	0	1	0	0	0	1	0	0	0	0	0
chr10:21907770..21908171	0	0	0	1	0	0	0	0	0	0	0	1	0
chr10:22058491..22058892	1	0	0	0	1	0	0	0	0	0	0	0	0
chr10:22140455..22140856	0	0	0	0	0	1	0	0	0	0	1	0	1
chr10:22282785..22283186	1	0	0	0	0	1	0	0	0	1	0	0	0
chr10:22287552..22287953	0	0	0	0	0	1	0	0	0	1	0	0	0
chr10:22295667..22296068	0	0	0	0	0	0	0	1	0	0	0	0	0
chr10:22297738..22298139	0	0	0	1	0	0	0	1	0	0	0	0	0
chr10:22298491..22298892	0	0	0	1	0	0	0	1	0	0	0	0	0
chr10:22301553..22301954	0	0	0	1	0	0	0	1	0	0	0	0	0
chr10:23840509..23840910	1	1	0	0	0	0	0	0	0	0	0	1	0
chr10:24634207..24634608	0	0	0	1	0	0	0	0	0	0	0	1	0
chr10:24635882..24636283	0	0	0	1	0	0	0	0	0	0	0	1	0
chr10:24823607..24824008	0	0	0	1	0	0	1	0	0	0	0	0	0
chr10:24921389..24921790	1	0	0	0	0	0	0	0	0	1	0	0	0
chr10:24930125..24930526	1	0	0	1	0	0	0	0	0	0	0	0	0
chr10:24931521..24931922	1	0	0	1	0	0	0	0	0	0	0	0	0
chr10:25119065..25119466	1	0	0	0	1	0	0	0	0	0	0	1	0
chr10:25128269..25128670	1	0	0	1	0	0	1	0	0	0	0	0	0
chr10:25320362..25320763	1	1	0	0	0	0	0	1	0	0	0	0	0
chr10:25331710..25332111	0	0	0	1	0	0	0	1	0	0	0	0	0
chr10:25447168..25447569	1	0	0	1	0	0	0	1	0	0	0	0	0
chr10:26559348..26559749	0	0	0	1	0	0	0	1	0	0	0	0	0
chr10:26779828..26780229	1	0	0	1	0	0	0	0	0	0	0	1	0
chr10:30548114..30548515	0	0	1	0	0	0	0	0	1	0	0	0	0
chr10:30550071..30550472	0	0	0	0	1	0	0	0	0	1	0	0	0
chr10:30786366..30786767	1	0	0	1	0	0	0	0	0	0	0	1	0
chr10:31537445..31537846	0	0	0	1	0	0	0	1	0	0	0	0	0
chr10:34170815..34171216	1	1	0	0	0	0	0	1	0	0	0	0	0
chr10:34210012..34210413	1	1	0	0	0	0	0	1	0	0	0	0	0
chr10:34235328..34235729	1	0	0	1	0	0	0	0	0	0	0	1	0
chr10:37145375..37145776	1	0	0	0	1	0	0	0	0	1	0	0	0
chr10:37191863..37192264	1	0	0	0	0	0	0	1	0	0	0	0	0
chr10:37194995..37195396	1	0	0	0	0	0	0	1	0	0	0	0	0
chr10:37203767..37204168	1	0	0	1	0	0	0	0	0	0	0	1	0
chr10:37231883..37232284	1	1	0	0	0	0	0	1	0	0	0	0	0
chr10:37232283..37232684	1	1	0	0	0	0	0	1	0	0	0	0	0
chr10:37232897..37233298	0	1	0	0	0	0	0	1	0	0	0	0	0
chr10:37234009..37234410	0	1	0	0	0	0	0	1	0	0	0	0	0
chr10:37259009..37259410	1	0	0	1	0	0	0	0	0	0	0	1	0
chr10:37261101..37261502	1	0	0	1	0	0	0	0	0	0	0	1	0
chr10:37321189..37321590	1	0	0	0	0	0	0	0	0	0	0	1	0
chr10:37339607..37340008	1	1	0	0	0	0	0	0	0	0	0	0	0
chr10:37361031..37361432	0	0	0	0	0	0	0	0	0	0	1	0	1
chr10:39171720..39172121	1	1	0	0	0	0	0	0	0	0	0	0	0
chr10:39266634..39267035	1	0	0	1	0	0	0	0	0	0	0	1	0
chr10:39274439..39274840	0	0	0	0	0	1	0	0	0	0	0	0	1
chr10:39417629..39418030	1	0	0	1	0	0	1	0	0	0	0	0	0
chr10:39418520..39418921	1	0	0	1	0	0	1	0	0	0	0	0	0
chr10:39430740..39431141	0	0	0	0	0	0	0	0	0	0	1	0	1
chr10:39456268..39456669	1	0	0	0	0	0	0	1	0	0	0	0	0
chr10:39493596..39493997	0	0	0	1	0	0	0	0	0	1	0	0	0
chr10:40077516..40077917	1	0	0	1	0	0	0	0	0	0	0	1	0
chr10:40093440..40093841	1	0	0	1	0	0	1	0	0	0	0	0	0
chr10:40094773..40095174	1	0	0	1	0	0	1	0	0	0	0	0	0
chr10:40095759..40096160	1	0	0	1	0	0	1	0	0	0	0	0	0
chr10:40097408..40097809	1	0	0	1	0	0	1	0	0	0	0	0	0
chr10:40133192..40133593	1	1	0	0	0	0	0	1	0	0	0	0	0
chr10:40140907..40141308	1	1	0	0	0	0	0	1	0	0	0	0	0
chr10:40152347..40152748	0	0	0	1	0	0	0	0	0	0	0	1	0
chr10:40521562..40521963	0	0	0	1	0	0	0	1	0	0	0	0	0
chr10:40566317..40566718	1	0	0	0	0	0	0	0	0	1	0	0	0
chr10:41880717..41881118	0	0	0	1	0	0	0	1	0	0	0	0	0
chr10:41882796..41883197	1	0	0	1	0	0	0	1	0	0	0	0	0
chr10:41895330..41895731	1	0	0	0	0	1	0	0	0	0	1	0	1
chr10:41968185..41968586	1	0	0	1	0	0	0	0	0	0	0	1	0
chr10:41972750..41973151	1	0	0	1	0	0	0	0	0	0	0	0	0
chr10:42089227..42089628	1	0	0	1	0	0	0	0	0	0	0	1	0
chr10:42122868..42123269	1	0	0	1	0	0	0	0	0	0	0	1	0
chr10:42225597..42225998	0	0	0	0	0	1	0	0	0	1	0	0	0
chr10:42232166..42232567	0	0	0	0	0	1	0	0	0	0	1	0	1
chr10:42269184..42269585	1	0	0	1	0	0	0	0	0	0	0	1	0
chr10:42997312..42997713	1	1	0	0	0	0	0	1	0	0	0	0	0
chr10:43656154..43656555	1	0	0	0	0	1	0	0	0	0	1	0	1
chr10:43996292..43996693	1	0	0	0	0	0	0	1	0	0	0	0	0
chr10:44069174..44069575	0	0	0	1	0	0	0	1	0	0	0	0	0
chr10:44380532..44380933	1	1	0	0	0	0	0	0	0	0	0	1	0
chr10:44380940..44381341	1	1	0	0	0	0	0	0	0	0	0	1	0
chr10:44381480..44381881	1	1	0	0	0	0	0	0	0	0	0	1	0
chr10:44539174..44539575	0	0	0	1	0	0	0	0	0	0	0	1	0
chr10:44589328..44589729	1	0	0	1	0	0	0	0	0	0	0	1	0
chr10:44590087..44590488	1	0	0	1	0	0	0	0	0	0	0	1	0
chr10:44600042..44600443	1	1	0	0	0	0	0	0	0	0	0	1	0
chr10:44630444..44630845	1	0	0	0	0	0	0	1	0	0	0	0	0
chr10:44631590..44631991	1	0	0	0	0	0	0	1	0	0	0	0	0
chr10:44632768..44633169	1	0	0	0	0	0	0	1	0	0	0	0	0
chr10:44635019..44635420	1	0	0	0	0	0	0	1	0	0	0	0	0
chr10:44702053..44702454	1	0	0	1	0	0	0	1	0	0	0	0	0
chr10:51422269..51422670	0	0	0	1	0	0	1	0	0	0	0	0	0
chr10:51435664..51436065	0	0	0	0	0	0	0	0	0	0	0	1	0
chr10:51453966..51454367	0	1	0	0	0	0	0	1	0	0	0	0	0
chr10:51455744..51456145	0	1	0	0	0	0	0	1	0	0	0	0	0
chr10:51459580..51459981	0	1	0	0	0	0	0	1	0	0	0	0	0
chr10:51522289..51522690	0	0	0	1	0	0	1	0	0	0	0	0	0
chr10:51526095..51526496	1	1	0	0	0	0	0	0	0	0	0	0	0
chr10:51530805..51531206	1	0	0	0	0	0	0	1	0	0	0	0	0
chr10:53285103..53285504	1	0	0	0	1	0	0	0	0	0	0	0	0
chr10:53467656..53468057	1	0	0	0	1	0	0	0	0	0	0	0	0
chr10:53600184..53600585	0	0	0	0	0	0	1	0	0	0	0	0	0
chr10:54006456..54006857	0	0	0	0	0	0	0	0	0	0	1	0	1
chr10:54042301..54042702	1	0	0	0	0	1	0	0	0	0	0	0	1
chr10:54052813..54053214	0	0	0	0	0	1	0	0	0	0	1	0	1
chr10:54112299..54112700	1	0	0	0	0	0	0	0	0	0	0	1	0
chr10:54119204..54119605	1	1	0	0	0	0	0	1	0	0	0	0	0
chr10:56793086..56793487	0	1	0	0	0	0	1	0	0	0	0	0	0
chr10:57760654..57761055	1	0	0	1	0	0	0	1	0	0	0	0	0
chr10:58529878..58530279	1	0	0	1	0	0	0	0	0	1	0	0	0
chr10:59236394..59236795	1	0	0	0	0	0	0	1	0	0	0	0	0
chr10:59237718..59238119	1	0	0	0	0	0	0	1	0	0	0	0	0
chr10:59335954..59336355	1	1	0	0	0	0	0	0	0	0	0	1	0
chr10:59577014..59577415	0	1	0	0	0	0	1	0	0	0	0	0	0
chr10:59577679..59578080	1	1	0	0	0	0	1	0	0	0	0	0	0
chr10:59589356..59589757	1	1	0	0	0	0	1	0	0	0	0	0	0
chr10:59899563..59899964	0	0	0	1	0	0	0	0	0	0	0	1	0
chr10:59918119..59918520	0	0	0	0	0	0	0	0	1	0	0	0	0
chr10:59919401..59919802	0	0	0	0	0	1	0	0	0	1	0	0	0
chr10:59932448..59932849	0	0	0	0	0	1	0	0	0	1	0	0	0
chr10:59980802..59981203	0	0	0	1	0	0	0	0	0	0	0	1	0
chr10:60209295..60209696	0	0	0	1	0	0	0	0	0	0	0	0	0
chr10:60243839..60244240	0	0	0	1	0	0	0	0	0	0	0	1	0
chr10:60244250..60244651	0	0	0	1	0	0	0	0	0	0	0	1	0
chr10:60245081..60245482	0	0	0	1	0	0	0	0	0	0	0	1	0
chr10:60248454..60248855	0	0	0	1	0	0	0	0	0	0	0	1	0
chr10:60251917..60252318	0	1	0	0	0	0	0	0	0	0	0	1	0
chr10:60252596..60252997	0	1	0	0	0	0	0	0	0	0	0	1	0
chr10:60260133..60260534	1	1	0	0	0	0	0	1	0	0	0	0	0
chr10:60260926..60261327	1	1	0	0	0	0	0	1	0	0	0	0	0
chr10:60262371..60262772	1	1	0	0	0	0	0	1	0	0	0	0	0
chr10:60269594..60269995	1	0	0	0	0	0	0	1	0	0	0	0	0
chr10:60272103..60272504	1	0	0	0	0	0	0	1	0	0	0	0	0
chr10:60273308..60273709	1	0	0	0	0	0	0	1	0	0	0	0	0
chr10:60344141..60344542	1	0	0	0	0	0	0	0	0	0	0	1	0
chr10:60350270..60350671	1	0	0	1	0	0	0	0	0	0	0	0	0
chr10:60350762..60351163	1	0	0	1	0	0	0	0	0	0	0	0	0
chr10:60351749..60352150	1	0	0	1	0	0	0	0	0	0	0	0	0
chr10:60374165..60374566	1	0	0	1	0	0	0	1	0	0	0	0	0
chr10:60389469..60389870	1	0	0	1	0	0	1	0	0	0	0	0	0
chr10:60390911..60391312	1	0	0	1	0	0	1	0	0	0	0	0	0
chr10:60395653..60396054	1	1	0	0	0	0	0	0	0	0	0	1	0
chr10:60398454..60398855	1	1	0	0	0	0	0	0	0	0	0	1	0
chr10:60566689..60567090	1	0	0	1	0	0	0	1	0	0	0	0	0
chr10:60573371..60573772	1	0	0	1	0	0	0	1	0	0	0	0	0
chr10:60705040..60705441	0	1	0	0	0	0	0	0	0	0	0	1	0
chr10:60706228..60706629	1	1	0	0	0	0	0	0	0	0	0	1	0
chr10:60739626..60740027	1	0	0	1	0	0	0	1	0	0	0	0	0
chr10:60742278..60742679	1	1	0	0	0	0	0	1	0	0	0	0	0
chr10:60746493..60746894	1	1	0	0	0	0	0	1	0	0	0	0	0
chr10:60748914..60749315	1	1	0	0	0	0	0	1	0	0	0	0	0
chr10:60751320..60751721	1	1	0	0	0	0	0	1	0	0	0	0	0
chr10:60816836..60817237	1	0	0	1	0	0	0	1	0	0	0	0	0
chr10:60932866..60933267	1	0	0	0	0	0	0	1	0	0	0	0	0
chr10:60934311..60934712	1	1	0	0	0	0	0	1	0	0	0	0	0
chr10:60958007..60958408	1	1	0	0	0	0	0	1	0	0	0	0	0
chr10:61134128..61134529	1	0	0	1	0	0	0	0	0	0	0	1	0
chr10:61167407..61167808	1	0	0	1	0	0	0	0	0	0	0	1	0
chr10:61168395..61168796	1	0	0	1	0	0	0	0	0	0	0	1	0
chr10:61201875..61202276	1	0	0	0	0	1	0	0	0	0	1	0	1
chr10:61277946..61278347	1	0	0	0	0	0	0	0	1	0	0	0	0
chr10:61451381..61451782	1	0	0	1	0	0	0	0	0	0	0	0	0
chr10:62066255..62066656	1	0	0	0	1	0	0	0	0	1	0	0	0
chr10:62313618..62314019	1	0	0	0	0	1	0	0	0	0	1	0	1
chr10:62323740..62324141	1	0	0	0	1	0	0	0	0	0	0	0	0
chr10:62336547..62336948	1	1	0	0	0	0	0	1	0	0	0	0	0
chr10:62338649..62339050	1	1	0	0	0	0	0	1	0	0	0	0	0
chr10:62339215..62339616	1	1	0	0	0	0	0	1	0	0	0	0	0
chr10:62501032..62501433	1	1	0	0	0	0	0	1	0	0	0	0	0
chr10:62502196..62502597	1	1	0	0	0	0	0	1	0	0	0	0	0
chr10:62503832..62504233	1	1	0	0	0	0	0	1	0	0	0	0	0
chr10:62506227..62506628	1	1	0	0	0	0	0	1	0	0	0	0	0
chr10:62541537..62541938	1	1	0	0	0	0	0	1	0	0	0	0	0
chr10:62553518..62553919	1	1	0	0	0	0	1	0	0	0	0	0	0
chr10:63034511..63034912	0	0	0	0	1	0	0	0	1	0	0	0	0
chr10:63177231..63177632	1	1	0	0	0	0	0	1	0	0	0	0	0
chr10:66848798..66849199	1	0	0	1	0	0	0	1	0	0	0	0	0
chr10:66849616..66850017	1	0	0	1	0	0	0	1	0	0	0	0	0
chr10:66851915..66852316	1	0	0	1	0	0	0	1	0	0	0	0	0
chr10:66852752..66853153	1	0	0	1	0	0	0	1	0	0	0	0	0
chr10:66853204..66853605	1	0	0	1	0	0	0	1	0	0	0	0	0
chr10:66864338..66864739	1	1	0	0	0	0	0	0	0	0	0	1	0
chr10:66865029..66865430	1	1	0	0	0	0	0	0	0	0	0	1	0
chr10:66928050..66928451	1	0	0	1	0	0	0	1	0	0	0	0	0
chr10:66930721..66931122	1	0	0	1	0	0	0	1	0	0	0	0	0
chr10:66931582..66931983	1	0	0	1	0	0	0	1	0	0	0	0	0
chr10:66932574..66932975	1	0	0	1	0	0	0	1	0	0	0	0	0
chr10:66937056..66937457	1	0	0	1	0	0	0	1	0	0	0	0	0
chr10:66998756..66999157	1	0	0	1	0	0	0	0	0	0	0	1	0
chr10:67002614..67003015	1	0	0	1	0	0	0	0	0	0	0	1	0
chr10:67004137..67004538	1	0	0	1	0	0	0	0	0	0	0	1	0
chr10:67004769..67005170	1	0	0	1	0	0	0	0	0	0	0	1	0
chr10:67027943..67028344	1	1	0	0	0	0	0	1	0	0	0	0	0
chr10:67100308..67100709	0	0	0	0	0	0	0	0	0	0	1	0	1
chr10:67192765..67193166	1	0	0	0	0	1	0	0	0	0	1	0	1
chr10:67590187..67590588	1	0	0	0	0	1	0	0	0	0	0	0	1
chr10:67595184..67595585	1	1	0	0	0	0	0	0	0	0	0	1	0
chr10:67598488..67598889	1	1	0	0	0	0	0	0	0	0	0	1	0
chr10:67628888..67629289	1	0	0	1	0	0	0	0	0	0	0	1	0
chr10:67636538..67636939	1	0	0	0	1	0	0	0	0	1	0	0	0
chr10:67647196..67647597	1	0	0	1	0	0	1	0	0	0	0	0	0
chr10:67690063..67690464	1	1	0	0	0	0	0	0	0	0	0	1	0
chr10:67694800..67695201	1	0	0	1	0	0	0	0	0	0	0	1	0
chr10:67695848..67696249	1	0	0	1	0	0	0	0	0	0	0	1	0
chr10:67697411..67697812	1	0	0	1	0	0	0	0	0	0	0	0	0
chr10:67702692..67703093	1	0	0	1	0	0	0	0	0	0	0	1	0
chr10:67704655..67705056	1	0	0	1	0	0	0	0	0	0	0	1	0
chr10:67707888..67708289	1	0	0	0	0	0	0	0	0	0	1	0	1
chr10:67709576..67709977	1	0	0	1	0	0	0	0	0	0	0	0	0
chr10:67711002..67711403	1	0	0	1	0	0	0	1	0	0	0	0	0
chr10:67712611..67713012	1	0	0	1	0	0	0	1	0	0	0	0	0
chr10:67713071..67713472	1	0	0	1	0	0	0	1	0	0	0	0	0
chr10:67715029..67715430	1	0	0	1	0	0	0	1	0	0	0	0	0
chr10:67715628..67716029	1	0	0	1	0	0	0	1	0	0	0	0	0
chr10:67716307..67716708	1	0	0	1	0	0	0	1	0	0	0	0	0
chr10:67717580..67717981	1	0	0	1	0	0	0	1	0	0	0	0	0
chr10:68142328..68142729	0	0	0	1	0	0	0	1	0	0	0	0	0
chr10:68168071..68168472	0	0	0	0	0	1	0	0	0	0	0	1	0
chr10:68180185..68180586	1	0	0	1	0	0	0	0	0	0	0	1	0
chr10:68191174..68191575	1	1	0	0	0	0	0	0	0	0	0	1	0
chr10:68192924..68193325	1	1	0	0	0	0	0	0	0	0	0	1	0
chr10:68195973..68196374	1	0	0	0	0	1	0	1	0	0	0	0	0
chr10:68200145..68200546	1	0	0	0	0	1	0	0	0	0	1	0	1
chr10:68222190..68222591	1	0	0	1	0	0	0	0	0	0	0	1	0
chr10:68237244..68237645	1	0	0	1	0	0	0	0	0	0	0	0	0
chr10:68238939..68239340	1	0	0	1	0	0	0	1	0	0	0	0	0
chr10:68239670..68240071	1	0	0	1	0	0	0	1	0	0	0	0	0
chr10:68247180..68247581	1	0	0	1	0	0	0	1	0	0	0	0	0
chr10:68248728..68249129	1	0	0	1	0	0	0	1	0	0	0	0	0
chr10:68249292..68249693	1	0	0	1	0	0	0	1	0	0	0	0	0
chr10:68268766..68269167	0	0	0	0	0	1	0	1	0	0	0	0	0
chr10:68276304..68276705	1	0	0	1	0	0	0	0	0	0	0	0	0
chr10:68279972..68280373	1	0	0	1	0	0	0	0	0	0	0	1	0
chr10:68280988..68281389	0	0	0	1	0	0	0	0	0	0	0	1	0
chr10:68301039..68301440	0	0	1	0	0	0	0	0	1	0	0	0	0
chr10:68706361..68706762	0	0	0	0	1	0	0	0	0	1	0	0	0
chr10:69186060..69186461	0	0	0	1	0	0	1	0	0	0	0	0	0
chr10:69252801..69253202	1	0	0	1	0	0	0	0	0	0	0	1	0
chr10:69254406..69254807	1	0	0	1	0	0	0	0	0	0	0	1	0
chr10:69777089..69777490	0	0	0	0	0	1	0	0	0	1	0	0	0
chr10:69779209..69779610	0	1	0	0	0	0	0	0	0	1	0	0	0
chr10:70195290..70195691	1	0	0	1	0	0	0	0	0	0	0	1	0
chr10:70200765..70201166	1	0	0	1	0	0	0	0	0	0	0	1	0
chr10:75222573..75222974	1	1	0	0	0	0	0	1	0	0	0	0	0
chr10:75301887..75302288	1	0	0	1	0	0	0	0	0	0	0	1	0
chr10:75326565..75326966	1	0	0	0	1	0	0	0	0	1	0	0	0
chr10:75327027..75327428	1	0	0	0	1	0	0	0	0	1	0	0	0
chr10:75338815..75339216	1	0	0	0	0	1	0	0	0	0	0	0	1
chr10:75491763..75492164	0	0	0	0	1	0	0	0	0	0	1	0	0
chr10:75504213..75504614	0	0	0	1	0	0	0	0	0	0	0	1	0
chr10:75513163..75513564	0	0	0	0	0	0	0	1	0	0	0	0	0
chr10:75675648..75676049	1	0	0	1	0	0	0	1	0	0	0	0	0
chr10:75676180..75676581	1	0	0	1	0	0	0	1	0	0	0	0	0
chr10:75676819..75677220	1	0	0	1	0	0	0	1	0	0	0	0	0
chr10:75830269..75830670	1	0	0	0	1	0	0	0	0	0	0	0	0
chr10:75837247..75837648	1	0	0	1	0	0	0	0	0	0	0	1	0
chr10:76258038..76258439	1	0	0	1	0	0	0	1	0	0	0	0	0
chr10:77210966..77211367	1	1	0	0	0	0	0	1	0	0	0	0	0
chr10:77251790..77252191	1	0	0	0	0	1	0	0	0	1	0	0	0
chr10:77522344..77522745	1	1	0	0	0	0	0	1	0	0	0	0	0
chr10:77522736..77523137	1	1	0	0	0	0	0	1	0	0	0	0	0
chr10:77523369..77523770	1	1	0	0	0	0	0	1	0	0	0	0	0
chr10:77530978..77531379	1	1	0	0	0	0	0	0	0	0	0	0	0
chr10:77532673..77533074	1	1	0	0	0	0	0	1	0	0	0	0	0
chr10:77536591..77536992	1	1	0	0	0	0	0	1	0	0	0	0	0
chr10:78130025..78130426	1	0	0	0	1	0	0	0	0	0	1	0	0
chr10:78429159..78429560	0	0	0	0	0	0	0	1	0	0	0	0	0
chr10:78457794..78458195	1	1	0	0	0	0	0	1	0	0	0	0	0
chr10:78471063..78471464	1	1	0	0	0	0	0	1	0	0	0	0	0
chr10:78476868..78477269	1	0	0	1	0	0	0	0	0	0	0	1	0
chr10:78481863..78482264	1	0	0	1	0	0	0	0	0	0	0	1	0
chr10:79633370..79633771	1	0	0	0	0	0	0	1	0	0	0	0	0
chr10:79940623..79941024	1	0	0	0	0	0	0	0	0	0	0	1	0
chr10:79946791..79947192	1	0	0	0	0	0	0	0	0	0	0	1	0
chr10:80033055..80033456	1	1	0	0	0	0	0	1	0	0	0	0	0
chr10:80033431..80033832	1	1	0	0	0	0	0	1	0	0	0	0	0
chr10:80071066..80071467	1	1	0	0	0	0	0	1	0	0	0	0	0
chr10:80095743..80096144	1	1	0	0	0	0	1	0	0	0	0	0	0
chr10:80098543..80098944	1	1	0	0	0	0	1	0	0	0	0	0	0
chr10:80118412..80118813	1	1	0	0	0	0	0	0	0	0	0	0	0
chr10:80152499..80152900	0	0	0	0	0	0	0	1	0	0	0	0	0
chr10:80159776..80160177	1	1	0	0	0	0	0	1	0	0	0	0	0
chr10:80160794..80161195	1	1	0	0	0	0	0	1	0	0	0	0	0
chr10:80163743..80164144	1	1	0	0	0	0	0	1	0	0	0	0	0
chr10:80164983..80165384	1	1	0	0	0	0	0	1	0	0	0	0	0
chr10:80343992..80344393	1	0	0	0	0	0	0	0	0	1	0	0	0
chr10:80569648..80570049	1	1	0	0	0	0	0	1	0	0	0	0	0
chr10:80663690..80664091	1	1	0	0	0	0	0	1	0	0	0	0	0
chr10:80664319..80664720	1	1	0	0	0	0	0	1	0	0	0	0	0
chr10:80695237..80695638	1	0	0	1	0	0	0	0	0	0	0	1	0
chr10:80696065..80696466	1	0	0	1	0	0	0	0	0	0	0	1	0
chr10:80696656..80697057	1	0	0	1	0	0	0	0	0	0	0	1	0
chr10:80752037..80752438	1	0	0	0	0	0	0	1	0	0	0	0	0
chr10:80756431..80756832	1	0	0	0	0	0	1	0	0	0	0	0	0
chr10:80757041..80757442	1	0	0	0	0	0	1	0	0	0	0	0	0
chr10:80757704..80758105	1	0	0	0	0	0	1	0	0	0	0	0	0
chr10:80758710..80759111	1	0	0	0	0	0	1	0	0	0	0	0	0
chr10:80763576..80763977	1	0	0	0	0	0	1	0	0	0	0	0	0
chr10:80932722..80933123	1	0	0	1	0	0	0	0	0	0	0	1	0
chr10:80933640..80934041	1	0	0	1	0	0	0	0	0	0	0	1	0
chr10:80934589..80934990	1	0	0	1	0	0	0	0	0	0	0	1	0
chr10:80935316..80935717	1	0	0	1	0	0	0	0	0	0	0	1	0
chr10:80939126..80939527	1	0	0	1	0	0	0	0	0	0	0	1	0
chr10:80939652..80940053	1	0	0	1	0	0	0	0	0	0	0	1	0
chr10:80940651..80941052	1	0	0	1	0	0	0	0	0	0	0	1	0
chr10:80941810..80942211	1	0	0	1	0	0	0	0	0	0	0	1	0
chr10:80962419..80962820	1	1	0	0	0	0	0	0	0	0	0	1	0
chr10:80963240..80963641	1	1	0	0	0	0	0	0	0	0	0	1	0
chr10:80963668..80964069	1	1	0	0	0	0	0	0	0	0	0	1	0
chr10:80985222..80985623	1	1	0	0	0	0	0	0	0	0	0	1	0
chr10:80985529..80985930	1	1	0	0	0	0	0	0	0	0	0	1	0
chr10:80986107..80986508	1	1	0	0	0	0	0	0	0	0	0	1	0
chr10:81102385..81102786	1	0	0	0	0	0	0	0	0	0	1	0	1
chr10:81129349..81129750	1	1	0	0	0	0	0	1	0	0	0	0	0
chr10:81138570..81138971	1	1	0	0	0	0	1	0	0	0	0	0	0
chr10:81140603..81141004	1	1	0	0	0	0	1	0	0	0	0	0	0
chr10:81145724..81146125	1	0	0	1	0	0	1	0	0	0	0	0	0
chr10:81297882..81298283	1	1	0	0	0	0	0	1	0	0	0	0	0
chr10:81298729..81299130	1	1	0	0	0	0	0	1	0	0	0	0	0
chr10:81299434..81299835	1	1	0	0	0	0	0	1	0	0	0	0	0
chr10:81303885..81304286	1	1	0	0	0	0	0	1	0	0	0	0	0
chr10:81401631..81402032	1	0	0	1	0	0	0	0	0	0	0	0	0
chr10:81401963..81402364	1	0	0	1	0	0	0	0	0	0	0	0	0
chr10:81416439..81416840	0	0	0	1	0	0	0	0	0	0	1	0	0
chr10:81434000..81434401	1	1	0	0	0	0	0	0	0	0	0	0	0
chr10:81519561..81519962	1	0	0	1	0	0	1	0	0	0	0	0	0
chr10:81520052..81520453	1	0	0	1	0	0	1	0	0	0	0	0	0
chr10:81570872..81571273	1	1	0	0	0	0	0	0	0	0	0	1	0
chr10:82354387..82354788	1	0	0	1	0	0	0	0	0	0	0	0	0
chr10:82760355..82760756	0	0	0	0	0	0	0	0	0	0	1	0	1
chr10:82794923..82795324	1	0	0	0	1	0	0	0	0	1	0	0	0
chr10:82814071..82814472	1	0	0	1	0	0	0	0	0	0	0	1	0
chr10:82923570..82923971	1	0	0	1	0	0	1	0	0	0	0	0	0
chr10:82958377..82958778	1	0	0	1	0	0	1	0	0	0	0	0	0
chr10:83004419..83004820	0	0	0	1	0	0	0	1	0	0	0	0	0
chr10:83005074..83005475	0	0	0	1	0	0	0	1	0	0	0	0	0
chr10:83149653..83150054	1	0	0	1	0	0	0	0	0	1	0	0	0
chr10:83215586..83215987	1	0	0	1	0	0	0	0	0	0	0	1	0
chr10:83301718..83302119	1	1	0	0	0	0	0	1	0	0	0	0	0
chr10:83330297..83330698	1	0	0	1	0	0	0	0	0	0	0	1	0
chr10:83332721..83333122	1	0	0	1	0	0	0	0	0	0	0	1	0
chr10:83343181..83343582	1	1	0	0	0	0	0	1	0	0	0	0	0
chr10:83353725..83354126	1	1	0	0	0	0	0	0	0	0	1	0	0
chr10:83645102..83645503	1	0	0	1	0	0	0	0	0	0	0	1	0
chr10:84335427..84335828	1	0	0	1	0	0	0	0	0	0	0	1	0
chr10:84338801..84339202	1	0	0	1	0	0	0	0	0	0	0	1	0
chr10:84401989..84402390	1	0	0	1	0	0	1	0	0	0	0	1	0
chr10:84408903..84409304	1	0	0	1	0	0	0	0	0	0	0	1	0
chr10:84437983..84438384	1	0	0	1	0	0	0	0	0	0	0	0	0
chr10:84658435..84658836	0	0	0	0	0	1	0	0	0	0	1	0	1
chr10:86123133..86123534	0	0	0	1	0	0	0	0	0	0	0	0	0
chr10:86727511..86727912	0	0	0	1	0	0	0	0	0	0	0	1	0
chr10:86881495..86881896	0	0	0	1	0	0	0	0	0	0	0	1	0
chr10:87687805..87688206	1	1	0	0	0	0	0	1	0	0	0	0	0
chr10:87696547..87696948	0	1	0	0	0	0	0	1	0	0	0	0	0
chr10:87731929..87732330	1	0	0	1	0	0	0	0	0	0	0	1	0
chr10:87753519..87753920	1	1	0	0	0	0	0	0	0	0	0	1	0
chr10:87754592..87754993	1	1	0	0	0	0	0	0	0	0	0	1	0
chr10:87805812..87806213	1	1	0	0	0	0	1	0	0	0	0	0	0
chr10:87816486..87816887	1	1	0	0	0	0	1	0	0	0	0	0	0
chr10:87830718..87831119	1	0	0	1	0	0	0	0	0	0	0	0	0
chr10:87832100..87832501	1	0	0	1	0	0	0	0	0	0	0	0	0
chr10:87839444..87839845	1	0	0	1	0	0	0	1	0	0	0	0	0
chr10:87840018..87840419	1	0	0	1	0	0	0	1	0	0	0	0	0
chr10:87841497..87841898	1	0	0	1	0	0	0	1	0	0	0	0	0
chr10:87841984..87842385	1	0	0	1	0	0	0	1	0	0	0	0	0
chr10:87842507..87842908	1	0	0	1	0	0	0	1	0	0	0	0	0
chr10:88335517..88335918	1	0	0	1	0	0	1	0	0	0	0	0	0
chr10:88344961..88345362	1	1	0	0	0	0	0	1	0	0	0	0	0
chr10:88346007..88346408	0	1	0	0	0	0	0	1	0	0	0	0	0
chr10:88349756..88350157	1	1	0	0	0	0	0	0	0	0	0	1	0
chr10:88353646..88354047	1	1	0	0	0	0	0	0	0	0	0	1	0
chr10:88354609..88355010	1	1	0	0	0	0	0	0	0	0	0	1	0
chr10:88390068..88390469	1	0	0	0	0	0	0	1	0	0	0	0	0
chr10:88420741..88421142	1	0	0	0	0	0	1	0	0	0	0	0	0
chr10:88578607..88579008	0	0	0	1	0	0	0	0	0	0	0	1	0
chr10:88718658..88719059	1	0	0	1	0	0	0	0	0	1	0	0	0
chr10:89764813..89765214	1	0	0	1	0	0	0	0	0	0	0	1	0
chr10:91138314..91138715	1	1	0	0	0	0	0	1	0	0	0	0	0
chr10:91182576..91182977	0	1	0	0	0	0	0	1	0	0	0	0	0
chr10:91187893..91188294	1	0	0	0	0	1	0	0	0	0	0	1	0
chr10:91242657..91243058	0	0	0	1	0	0	1	0	0	0	0	0	0
chr10:93168047..93168448	1	1	0	0	0	0	0	1	0	0	0	0	0
chr10:93169468..93169869	1	1	0	0	0	0	0	1	0	0	0	0	0
chr10:93246282..93246683	1	0	0	0	0	1	0	0	0	0	1	0	1
chr10:93263336..93263737	1	0	0	1	0	0	0	1	0	0	0	0	0
chr10:93267469..93267870	1	0	0	1	0	0	0	1	0	0	0	0	0
chr10:93269208..93269609	1	0	0	1	0	0	0	1	0	0	0	0	0
chr10:93273481..93273882	0	1	0	0	0	0	0	1	0	0	0	0	0
chr10:93301805..93302206	0	0	0	0	0	1	0	0	0	1	0	0	0
chr10:93305914..93306315	1	0	0	0	0	0	1	0	0	0	0	0	0
chr10:93306433..93306834	1	0	0	0	0	0	1	0	0	0	0	0	0
chr10:93309396..93309797	1	1	0	0	0	0	1	0	0	0	0	0	0
chr10:93365285..93365686	1	0	0	1	0	0	0	1	0	0	0	0	0
chr10:93370282..93370683	1	1	0	0	0	0	0	1	0	0	0	0	0
chr10:93375277..93375678	1	0	0	0	0	0	0	1	0	0	0	0	0
chr10:93430850..93431251	0	0	0	1	0	0	0	0	0	0	0	1	0
chr10:93688955..93689356	1	1	0	0	0	0	0	0	0	0	0	1	0
chr10:94047912..94048313	1	0	0	1	0	0	0	0	0	0	0	1	0
chr10:94059627..94060028	1	1	0	0	0	0	0	1	0	0	0	0	0
chr10:94082354..94082755	0	0	0	0	0	1	0	0	0	0	1	0	1
chr10:94122542..94122943	1	0	0	1	0	0	0	0	0	0	0	1	0
chr10:94358697..94359098	1	1	0	0	0	0	0	1	0	0	0	0	0
chr10:94378382..94378783	1	1	0	0	0	0	0	0	0	0	0	1	0
chr10:94426325..94426726	1	0	0	0	0	0	0	0	0	0	0	1	0
chr10:94505208..94505609	1	0	0	1	0	0	0	1	0	0	0	0	0
chr10:94538654..94539055	1	0	0	0	1	0	0	0	0	1	0	0	0
chr10:94639273..94639674	1	0	0	1	0	0	0	0	0	0	0	1	0
chr10:94917083..94917484	1	0	0	1	0	0	0	0	0	0	0	1	0
chr10:94917748..94918149	1	0	0	1	0	0	0	0	0	0	0	1	0
chr10:94923287..94923688	1	0	0	1	0	0	0	0	0	0	0	1	0
chr10:94959399..94959800	0	0	0	1	0	0	0	0	0	0	0	1	0
chr10:94961373..94961774	1	0	0	1	0	0	0	0	0	0	0	1	0
chr10:94961983..94962384	1	0	0	1	0	0	0	0	0	0	0	1	0
chr10:94967153..94967554	1	1	0	0	0	0	0	0	0	0	0	1	0
chr10:95191916..95192317	1	1	0	0	0	0	0	1	0	0	0	0	0
chr10:95232562..95232963	1	0	0	1	0	0	0	0	0	0	0	1	0
chr10:95236240..95236641	1	0	0	1	0	0	0	0	0	0	0	1	0
chr10:95260474..95260875	0	0	0	0	0	1	0	0	0	1	0	0	0
chr10:95261182..95261583	1	0	0	0	0	1	0	0	0	1	0	0	0
chr10:95264895..95265296	1	0	0	0	0	1	0	0	0	1	0	0	0
chr10:95297025..95297426	0	0	0	1	0	0	0	0	0	0	0	1	0
chr10:95300197..95300598	0	0	0	1	0	0	0	0	0	0	0	1	0
chr10:95302785..95303186	0	0	0	0	0	1	0	0	0	0	1	0	1
chr10:95508826..95509227	0	0	0	1	0	0	0	1	0	0	0	0	0
chr10:95677499..95677900	1	0	0	1	0	0	0	1	0	0	0	0	0
chr10:95879916..95880317	0	0	0	1	0	0	0	1	0	0	0	0	0
chr10:95972075..95972476	1	0	0	0	0	0	0	1	0	0	0	0	0
chr10:96015733..96016134	1	1	0	0	0	0	0	1	0	0	0	0	0
chr10:96094001..96094402	1	0	0	0	1	0	0	0	1	0	0	0	0
chr10:96172917..96173318	0	0	0	1	0	0	0	0	0	0	0	1	0
chr10:96180737..96181138	0	1	0	0	0	0	0	0	0	0	0	1	0
chr10:96181399..96181800	0	1	0	0	0	0	0	0	0	0	0	1	0
chr10:96188095..96188496	0	1	0	0	0	0	0	0	0	0	0	1	0
chr10:96201239..96201640	0	0	0	1	0	0	0	0	0	0	0	1	0
chr10:96209969..96210370	1	0	0	0	0	1	0	0	0	1	0	0	0
chr10:96231339..96231740	1	0	0	0	1	0	0	0	0	1	0	0	0
chr10:96263581..96263982	1	1	0	0	0	0	0	1	0	0	0	0	0
chr10:96264107..96264508	0	1	0	0	0	0	0	1	0	0	0	0	0
chr10:96273898..96274299	0	0	0	1	0	0	0	0	0	0	0	1	0
chr10:96279145..96279546	0	1	0	0	0	0	0	1	0	0	0	0	0
chr10:96332800..96333201	0	1	0	0	0	0	0	0	0	0	0	0	0
chr10:96338061..96338462	0	0	0	0	0	0	0	1	0	0	0	0	0
chr10:96374573..96374974	0	1	0	0	0	0	0	1	0	0	0	0	0
chr10:96377561..96377962	0	1	0	0	0	0	0	0	0	0	0	1	0
chr10:96407829..96408230	0	1	0	0	0	0	0	1	0	0	0	0	0
chr10:96457347..96457748	1	0	1	0	0	0	0	0	0	0	0	0	0
chr10:96459178..96459579	1	0	0	0	1	0	0	0	0	1	0	0	0
chr10:96502002..96502403	1	0	0	1	0	0	0	0	0	0	0	1	0
chr10:96604769..96605170	1	0	0	0	1	0	0	0	0	1	0	0	0
chr10:96605959..96606360	0	0	0	0	1	0	0	0	0	1	0	0	0
chr10:96656210..96656611	0	0	0	0	1	0	0	0	1	0	0	0	0
chr10:96690264..96690665	1	0	1	0	0	0	0	0	0	0	0	0	0
chr10:96690919..96691320	0	0	1	0	0	0	0	0	0	0	0	0	0
chr10:96751508..96751909	0	0	0	0	0	1	0	0	0	0	0	1	0
chr10:97313637..97314038	0	0	0	1	0	0	0	0	0	0	0	1	0
chr10:98501496..98501897	0	0	0	0	1	0	0	0	0	0	0	0	0
chr10:98684282..98684683	1	1	0	0	0	0	0	0	0	0	0	0	0
chr10:98774847..98775248	1	0	0	1	0	0	0	1	0	0	0	0	0
chr10:98782043..98782444	1	0	0	1	0	0	0	1	0	0	0	0	0
chr10:98798590..98798991	1	0	0	1	0	0	0	0	0	0	0	1	0
chr10:98798993..98799394	1	0	0	1	0	0	0	0	0	0	0	1	0
chr10:98831456..98831857	1	0	0	0	0	1	0	0	0	0	0	1	0
chr10:98877856..98878257	1	1	0	0	0	0	0	0	0	0	0	1	0
chr10:98878275..98878676	1	1	0	0	0	0	0	0	0	0	0	1	0
chr10:98880011..98880412	1	1	0	0	0	0	0	0	0	0	0	1	0
chr10:98880666..98881067	1	1	0	0	0	0	0	0	0	0	0	1	0
chr10:98881554..98881955	1	1	0	0	0	0	0	0	0	0	0	1	0
chr10:98894389..98894790	1	1	0	0	0	0	0	0	0	0	0	1	0
chr10:98897996..98898397	1	0	0	1	0	0	0	0	0	0	0	1	0
chr10:99268730..99269131	1	0	0	1	0	0	0	1	0	0	0	0	0
chr10:99428418..99428819	0	0	0	0	0	1	0	0	0	1	0	0	0
chr10:99467264..99467665	0	1	0	0	0	0	0	1	0	0	0	0	0
chr10:99632591..99632992	0	0	0	1	0	0	0	0	0	0	0	1	0
chr10:99633213..99633614	0	0	0	1	0	0	0	0	0	0	0	1	0
chr10:100032588..100032989	1	0	0	1	0	0	0	0	0	0	0	1	0
chr10:100741631..100742032	0	0	0	0	1	0	0	0	0	0	0	0	0
chr10:111102175..111102576	0	0	0	1	0	0	1	0	0	0	0	0	0
chr10:111117089..111117490	1	1	0	0	0	0	0	1	0	0	0	0	0
chr10:111118215..111118616	0	1	0	0	0	0	0	1	0	0	0	0	0
chr10:111119244..111119645	0	1	0	0	0	0	0	1	0	0	0	0	0
chr10:111122798..111123199	0	1	0	0	0	0	0	1	0	0	0	0	0
chr10:111127473..111127874	1	0	0	0	0	0	0	1	0	0	0	0	0
chr10:111132126..111132527	1	0	0	0	0	0	0	1	0	0	0	0	0
chr10:111135133..111135534	1	0	0	0	0	0	0	1	0	0	0	0	0
chr10:111156279..111156680	1	1	0	0	0	0	0	1	0	0	0	0	0
chr10:111163663..111164064	1	0	0	0	0	0	0	1	0	0	0	0	0
chr10:111378090..111378491	1	0	0	0	0	1	0	0	0	0	1	0	1
chr10:111389868..111390269	1	0	0	1	0	0	0	0	0	0	0	1	0
chr10:111422643..111423044	1	0	0	0	0	1	0	0	0	0	0	1	0
chr10:111516178..111516579	1	1	0	0	0	0	1	0	0	0	0	0	0
chr10:111516799..111517200	1	1	0	0	0	0	1	0	0	0	0	0	0
chr10:111994092..111994493	1	1	0	0	0	0	0	1	0	0	0	0	0
chr10:115242206..115242607	0	0	0	0	1	0	0	0	0	0	1	0	0
chr10:115328583..115328984	1	1	0	0	0	0	0	1	0	0	0	0	0
chr10:115332364..115332765	1	1	0	0	0	0	0	1	0	0	0	0	0
chr10:116562271..116562672	1	0	0	0	0	1	0	0	0	0	1	0	1
chr10:116930497..116930898	0	0	0	0	0	1	0	0	0	1	0	0	0
chr10:116996268..116996669	0	0	0	0	0	1	1	0	0	0	0	0	0
chr10:117106194..117106595	0	0	0	0	0	0	0	0	0	0	1	0	1
chr10:117112519..117112920	0	0	0	0	0	1	0	0	0	0	1	0	1
chr10:117124002..117124403	0	0	0	0	0	1	0	0	0	0	0	0	1
chr10:117220892..117221293	0	0	0	0	0	1	0	0	0	0	0	0	1
chr10:117296026..117296427	0	1	0	0	0	0	0	0	0	0	0	1	0
chr10:117298831..117299232	1	1	0	0	0	0	0	0	0	0	0	1	0
chr10:117300394..117300795	1	1	0	0	0	0	0	0	0	0	0	1	0
chr10:117301787..117302188	0	1	0	0	0	0	0	0	0	0	0	1	0
chr10:117304438..117304839	1	1	0	0	0	0	0	0	0	0	0	1	0
chr10:117320387..117320788	0	0	0	1	0	0	0	0	0	0	0	1	0
chr10:117335575..117335976	0	0	0	1	0	0	0	0	0	0	0	1	0
chr10:117393209..117393610	0	0	0	0	0	1	0	0	0	0	0	1	0
chr10:117412607..117413008	1	0	0	0	1	0	0	0	0	0	1	0	0
chr10:117417332..117417733	1	1	0	0	0	0	0	1	0	0	0	0	0
chr10:117417999..117418400	1	1	0	0	0	0	0	1	0	0	0	0	0
chr10:117434821..117435222	0	1	0	0	0	0	0	1	0	0	0	0	0
chr10:117717576..117717977	0	0	0	1	0	0	0	1	0	0	0	0	0
chr10:117718930..117719331	0	0	0	1	0	0	0	1	0	0	0	0	0
chr10:117719943..117720344	0	0	0	1	0	0	0	1	0	0	0	0	0
chr10:117720626..117721027	0	0	0	1	0	0	0	1	0	0	0	0	0
chr10:117721414..117721815	0	0	0	1	0	0	0	1	0	0	0	0	0
chr10:117724303..117724704	1	0	0	1	0	0	0	1	0	0	0	0	0
chr10:117860875..117861276	1	1	0	0	0	0	1	0	0	0	0	0	0
chr10:117867272..117867673	1	0	0	0	1	0	0	0	0	1	0	0	0
chr10:117899419..117899820	1	0	0	1	0	0	0	0	0	0	0	1	0
chr10:117906157..117906558	1	1	0	0	0	0	0	1	0	0	0	0	0
chr10:117906546..117906947	1	1	0	0	0	0	0	1	0	0	0	0	0
chr10:117909173..117909574	1	0	0	1	0	0	0	0	0	1	0	0	0
chr10:117940887..117941288	1	1	0	0	0	0	0	1	0	0	0	0	0
chr10:117952109..117952510	0	1	0	0	0	0	0	0	0	0	0	1	0
chr10:117952748..117953149	0	1	0	0	0	0	0	0	0	0	0	1	0
chr10:117953112..117953513	0	1	0	0	0	0	0	0	0	0	0	1	0
chr10:117976296..117976697	1	0	0	0	0	1	0	0	0	0	1	0	1
chr10:117982544..117982945	1	1	0	0	0	0	0	1	0	0	0	0	0
chr10:118082985..118083386	0	0	0	1	0	0	0	1	0	0	0	0	0
chr10:118085313..118085714	0	0	0	1	0	0	0	1	0	0	0	0	0
chr10:118095746..118096147	0	1	0	0	0	0	0	1	0	0	0	0	0
chr10:118096119..118096520	0	1	0	0	0	0	0	1	0	0	0	0	0
chr10:118097924..118098325	0	1	0	0	0	0	0	1	0	0	0	0	0
chr10:118100657..118101058	0	1	0	0	0	0	0	1	0	0	0	0	0
chr10:118103109..118103510	0	1	0	0	0	0	0	1	0	0	0	0	0
chr10:118103519..118103920	0	1	0	0	0	0	0	1	0	0	0	0	0
chr10:118709717..118710118	0	0	0	1	0	0	1	0	0	0	0	0	0
chr10:118804587..118804988	1	1	0	0	0	0	0	0	0	0	0	1	0
chr10:118810632..118811033	1	1	0	0	0	0	0	0	0	0	0	1	0
chr10:118811919..118812320	0	1	0	0	0	0	0	0	0	0	0	1	0
chr10:118882499..118882900	0	0	0	1	0	0	1	0	0	0	0	0	0
chr10:119040211..119040612	1	0	0	1	0	0	0	0	0	0	0	1	0
chr10:120135913..120136314	1	0	0	0	0	0	0	0	0	0	1	0	1
chr10:120140050..120140451	1	0	0	0	0	0	0	0	0	0	0	1	0
chr10:120148772..120149173	0	0	0	0	0	1	0	0	0	0	1	0	1
chr10:120161943..120162344	1	1	0	0	0	1	0	0	0	0	0	1	0
chr10:120163496..120163897	1	1	0	0	0	0	0	0	0	0	0	1	0
chr10:120167689..120168090	1	0	0	0	0	0	0	1	0	0	0	0	0
chr10:120189263..120189664	1	0	0	1	0	0	0	0	0	0	0	1	0
chr10:120189699..120190100	1	0	0	1	0	0	0	0	0	0	0	1	0
chr10:120191214..120191615	1	0	0	1	0	0	0	0	0	0	0	1	0
chr10:120422011..120422412	1	1	0	0	0	0	0	1	0	0	0	0	0
chr10:120424097..120424498	1	0	0	0	0	1	0	1	0	0	0	0	0
chr10:120428319..120428720	1	1	0	0	0	0	0	0	0	0	0	1	0
chr10:120429153..120429554	1	1	0	0	0	0	0	0	0	0	0	1	0
chr10:120461783..120462184	1	0	0	0	0	1	0	1	0	0	0	0	0
chr10:120616608..120617009	1	0	0	1	0	0	0	1	0	0	0	0	0
chr10:120624213..120624614	1	0	0	0	0	0	0	1	0	0	0	0	0
chr10:120626460..120626861	0	0	0	0	0	0	0	1	0	0	0	0	0
chr10:120628069..120628470	1	0	0	0	0	0	0	1	0	0	0	0	0
chr10:120632050..120632451	1	1	0	0	0	0	0	1	0	0	0	0	0
chr10:120636115..120636516	1	1	0	0	0	0	0	1	0	0	0	0	0
chr10:120665729..120666130	1	0	0	0	0	0	0	1	0	0	0	0	0
chr10:120666433..120666834	1	0	0	0	0	0	0	1	0	0	0	0	0
chr10:120882291..120882692	1	0	0	1	0	0	0	0	0	0	0	1	0
chr10:120882766..120883167	0	0	0	1	0	0	0	0	0	0	0	0	0
chr10:120962280..120962681	1	0	1	0	0	0	0	0	1	0	0	0	0
chr10:121315318..121315719	1	1	0	0	0	0	0	0	0	0	0	1	0
chr10:121316415..121316816	1	1	0	0	0	0	0	0	0	0	0	1	0
chr10:121427857..121428258	1	0	0	1	0	0	0	0	0	0	0	1	0
chr10:121430025..121430426	1	0	0	1	0	0	0	0	0	0	0	1	0
chr10:121473950..121474351	1	0	0	1	0	0	0	0	0	0	0	1	0
chr10:121474848..121475249	1	0	0	1	0	0	0	0	0	0	0	0	0
chr10:121493918..121494319	1	0	0	1	0	0	0	0	0	0	0	1	0
chr10:121496584..121496985	1	0	0	1	0	0	0	0	0	0	0	1	0
chr10:121497978..121498379	1	0	0	1	0	0	0	0	0	0	0	1	0
chr10:121498374..121498775	1	0	0	1	0	0	0	0	0	0	0	1	0
chr10:121498798..121499199	1	0	0	1	0	0	0	0	0	0	0	1	0
chr10:121501109..121501510	1	0	0	1	0	0	0	0	0	0	0	1	0
chr10:121505186..121505587	1	0	0	1	0	0	0	0	0	0	0	1	0
chr10:121507325..121507726	1	0	0	1	0	0	0	0	0	0	0	1	0
chr10:121582981..121583382	1	0	0	0	0	0	0	1	0	0	0	0	0
chr10:121591048..121591449	1	1	0	0	0	0	0	1	0	0	0	0	0
chr10:121597164..121597565	1	0	0	1	0	0	0	1	0	0	0	0	0
chr10:121614029..121614430	0	0	0	1	0	0	1	0	0	0	0	0	0
chr10:122054412..122054813	1	0	0	0	0	1	0	0	0	0	0	0	1
chr10:122615604..122616005	1	0	0	1	0	0	0	0	0	0	0	1	0
chr10:122641430..122641831	1	0	0	1	0	0	0	0	0	0	0	1	0
chr10:122792474..122792875	1	1	0	0	0	0	0	1	0	0	0	0	0
chr10:122800281..122800682	1	0	0	1	0	0	0	1	0	0	0	0	0
chr10:122800733..122801134	1	0	0	1	0	0	0	1	0	0	0	0	0
chr10:122817447..122817848	1	0	0	1	0	0	0	0	0	0	0	1	0
chr10:122871092..122871493	1	0	0	0	1	0	0	0	0	0	0	0	0
chr10:122900529..122900930	1	0	0	0	0	1	0	0	0	0	0	0	1
chr10:122902815..122903216	0	0	0	0	0	1	1	0	0	0	0	0	0
chr10:122986321..122986722	1	0	0	1	0	0	0	0	0	0	0	1	0
chr10:123060788..123061189	1	0	0	1	0	0	0	0	0	0	0	1	0
chr10:123188941..123189342	1	0	0	0	0	1	0	0	0	0	1	0	1
chr10:125270228..125270629	0	0	0	1	0	0	0	0	0	0	0	1	0
chr10:125272899..125273300	0	0	0	1	0	0	0	0	0	0	0	1	0
chr10:125317338..125317739	0	0	0	1	0	0	0	0	0	0	0	1	0
chr10:125325161..125325562	0	0	0	1	0	0	0	0	0	0	0	1	0
chr10:125369973..125370374	0	1	0	0	0	0	0	1	0	0	0	0	0
chr10:125372170..125372571	0	0	0	0	0	0	0	1	0	0	0	0	0
chr10:125387713..125388114	0	0	0	1	0	0	0	0	0	0	0	1	0
chr10:126502329..126502730	0	0	0	1	0	0	0	0	0	0	0	1	0
chr10:126905806..126906207	1	0	0	1	0	0	0	1	0	0	0	0	0
chr10:126928115..126928516	1	0	0	1	0	0	0	0	0	0	0	1	0
chr10:126928834..126929235	1	0	0	1	0	0	0	0	0	0	0	1	0
chr10:126980047..126980448	1	0	0	1	0	0	0	0	0	0	0	1	0
chr10:127103146..127103547	1	0	0	1	0	0	0	1	0	0	0	0	0
chr10:127150473..127150874	1	0	0	1	0	0	0	1	0	0	0	0	0
chr10:127151274..127151675	1	0	0	1	0	0	0	1	0	0	0	0	0
chr10:127318001..127318402	1	0	0	1	0	0	0	0	0	0	0	1	0
chr10:127591062..127591463	1	1	0	1	0	0	0	0	0	0	0	0	0
chr10:127598720..127599121	0	0	0	1	0	0	0	0	0	0	0	0	0
chr10:127603389..127603790	1	0	0	1	0	0	0	0	0	0	0	0	0
chr10:127604523..127604924	1	0	0	1	0	0	0	0	0	0	0	0	0
chr10:127617365..127617766	1	0	0	1	0	0	0	1	0	0	0	0	0
chr10:127619165..127619566	1	0	0	1	0	0	0	1	0	0	0	0	0
chr10:127619541..127619942	1	0	0	1	0	0	0	1	0	0	0	0	0
chr10:127631595..127631996	1	0	0	1	0	0	0	1	0	0	0	0	0
chr10:127643839..127644240	1	0	0	1	0	0	0	0	0	0	0	0	0
chr10:128094535..128094936	1	1	0	0	0	0	1	0	0	0	0	0	0
chr10:128097594..128097995	1	0	0	0	0	0	1	0	0	0	0	0	0
chr10:128149699..128150100	1	0	0	0	0	0	0	1	0	0	0	0	0
chr10:128258865..128259266	1	0	0	1	0	0	0	0	0	0	0	1	0
chr10:128504689..128505090	1	1	0	0	0	0	0	1	0	0	0	0	0
chr10:128536246..128536647	1	0	0	1	0	0	0	0	0	0	0	0	0
chr10:128779399..128779800	1	1	0	0	0	0	0	1	0	0	0	0	0
chr10:128780293..128780694	1	1	0	0	0	0	0	1	0	0	0	0	0
chr10:128780928..128781329	1	1	0	0	0	0	0	1	0	0	0	0	0
chr10:128808505..128808906	1	0	0	0	0	0	0	0	0	0	1	0	1
chr10:128902366..128902767	1	0	0	1	0	0	0	0	0	0	0	1	0
chr10:128965805..128966206	0	0	0	1	0	0	0	0	0	0	0	1	0
chr10:130470236..130470637	0	0	0	0	0	1	0	0	0	0	0	0	1
chr11:3154259..3154660	1	1	0	0	0	0	0	0	0	0	0	0	0
chr11:3158620..3159021	1	1	0	0	0	0	0	0	0	0	0	0	0
chr11:3174209..3174610	1	0	0	0	0	0	0	1	0	0	0	0	0
chr11:3238338..3238739	1	0	0	0	0	0	0	0	0	0	1	0	1
chr11:3246569..3246970	1	0	0	0	0	0	0	1	0	0	0	0	0
chr11:4308004..4308405	1	0	0	0	1	0	0	0	0	1	0	0	0
chr11:4308585..4308986	1	0	0	0	1	0	0	0	0	1	0	0	0
chr11:4974777..4975178	1	0	0	1	0	0	0	0	0	0	0	1	0
chr11:4992452..4992853	1	0	0	1	0	0	0	0	0	0	0	0	0
chr11:5011555..5011956	1	0	0	0	0	0	0	0	0	0	0	1	0
chr11:5512095..5512496	1	1	0	0	0	0	0	0	0	0	0	1	0
chr11:6178652..6179053	0	0	0	1	0	0	1	0	0	0	0	0	0
chr11:6180843..6181244	1	0	0	1	0	0	0	0	0	0	0	0	0
chr11:6627849..6628250	0	1	0	0	0	0	0	0	0	0	0	0	0
chr11:6680520..6680921	1	0	0	0	0	1	0	0	0	1	0	0	0
chr11:6695273..6695674	1	0	0	0	1	0	0	0	0	0	0	0	0
chr11:8566491..8566892	1	1	0	0	0	0	0	0	0	0	0	0	0
chr11:8589502..8589903	1	0	0	0	0	0	0	1	0	0	0	0	0
chr11:8591942..8592343	0	0	0	0	0	0	0	1	0	0	0	0	0
chr11:8594537..8594938	1	0	0	0	0	0	0	1	0	0	0	0	0
chr11:8596996..8597397	1	0	0	0	0	0	0	1	0	0	0	0	0
chr11:8601559..8601960	0	0	0	0	0	0	1	0	0	0	0	0	0
chr11:8622746..8623147	1	1	0	0	0	0	0	1	0	0	0	0	0
chr11:8630170..8630571	1	1	0	0	0	0	0	1	0	0	0	0	0
chr11:8634862..8635263	1	0	0	1	0	0	1	0	0	0	0	0	0
chr11:8638152..8638553	1	1	0	0	0	0	0	1	0	0	0	0	0
chr11:8655280..8655681	1	0	0	0	0	1	0	0	0	0	1	0	1
chr11:8656954..8657355	1	0	0	0	0	0	0	1	0	0	0	0	0
chr11:8659878..8660279	1	0	0	0	0	0	0	1	0	0	0	0	0
chr11:8660816..8661217	1	0	0	0	0	0	0	1	0	0	0	0	0
chr11:8662701..8663102	1	0	0	0	0	0	0	1	0	0	0	0	0
chr11:8685203..8685604	1	1	0	0	0	0	0	1	0	0	0	0	0
chr11:8688882..8689283	1	1	0	0	0	0	0	1	0	0	0	0	0
chr11:8689584..8689985	1	1	0	0	0	0	0	1	0	0	0	0	0
chr11:8700715..8701116	1	1	0	0	0	0	0	1	0	0	0	0	0
chr11:8701412..8701813	1	1	0	0	0	0	0	1	0	0	0	0	0
chr11:8701845..8702246	0	1	0	0	0	0	0	1	0	0	0	0	0
chr11:8704838..8705239	1	1	0	0	0	0	0	0	0	0	0	1	0
chr11:8708673..8709074	1	0	0	0	0	0	0	0	0	0	0	1	0
chr11:11564272..11564673	0	0	0	1	0	0	0	0	0	0	0	1	0
chr11:11668241..11668642	1	0	0	1	0	0	1	0	0	0	0	0	0
chr11:11672970..11673371	1	0	0	0	1	0	0	0	0	0	0	0	0
chr11:11713276..11713677	1	0	0	1	0	0	0	0	0	0	0	0	0
chr11:11725397..11725798	1	0	0	0	1	0	0	0	0	1	0	0	0
chr11:11726033..11726434	1	0	0	0	1	0	0	0	0	1	0	0	0
chr11:11726910..11727311	1	0	0	0	0	0	0	0	0	1	0	0	0
chr11:11733126..11733527	1	1	0	0	0	0	0	0	0	0	0	0	0
chr11:16977000..16977401	1	1	0	0	0	0	0	0	0	0	0	1	0
chr11:16979657..16980058	1	1	0	0	0	0	0	0	0	0	0	1	0
chr11:16980001..16980402	1	1	0	0	0	0	0	0	0	0	0	0	0
chr11:16998881..16999282	1	0	0	0	0	0	0	1	0	0	0	0	0
chr11:17004956..17005357	1	1	0	0	0	0	0	0	0	0	0	0	0
chr11:17044247..17044648	0	0	0	1	0	0	0	0	0	0	0	1	0
chr11:19919412..19919813	0	0	0	1	0	0	1	0	0	0	0	0	0
chr11:19963734..19964135	0	0	0	1	0	0	1	0	0	0	0	0	0
chr11:20068354..20068755	0	0	0	0	0	1	0	0	0	0	1	0	1
chr11:20107100..20107501	1	1	0	0	0	0	0	1	0	0	0	0	0
chr11:20168971..20169372	1	1	0	0	0	0	0	1	0	0	0	0	0
chr11:20231150..20231551	1	1	0	0	0	0	0	1	0	0	0	0	0
chr11:20232935..20233336	1	1	0	0	0	0	0	1	0	0	0	0	0
chr11:20465930..20466331	1	0	0	0	0	0	0	1	0	0	0	0	0
chr11:20468653..20469054	1	1	0	0	0	0	0	1	0	0	0	0	0
chr11:20477488..20477889	1	1	0	0	0	0	0	1	0	0	0	0	0
chr11:20531857..20532258	1	1	0	0	0	0	0	1	0	0	0	0	0
chr11:20532215..20532616	1	1	0	0	0	0	0	0	0	0	0	0	0
chr11:20533197..20533598	1	1	0	0	0	0	0	1	0	0	0	0	0
chr11:20616014..20616415	0	0	0	0	0	1	0	0	0	0	1	0	1
chr11:20736931..20737332	0	0	0	0	0	1	0	0	0	0	0	0	1
chr11:20739106..20739507	0	1	0	0	0	0	0	1	0	0	0	0	0
chr11:20915050..20915451	1	1	0	0	0	0	0	1	0	0	0	0	0
chr11:21013166..21013567	1	1	0	0	0	0	0	0	0	0	0	0	0
chr11:21014881..21015282	1	1	0	0	0	0	0	0	0	0	0	1	0
chr11:21033744..21034145	1	1	0	0	0	0	0	1	0	0	0	0	0
chr11:21046191..21046592	1	0	0	1	0	0	0	0	0	0	0	1	0
chr11:21048663..21049064	1	0	0	1	0	0	0	0	0	0	0	1	0
chr11:21082717..21083118	1	0	0	1	0	0	1	0	0	0	0	0	0
chr11:21220712..21221113	1	0	0	1	0	0	0	1	0	0	0	0	0
chr11:21223560..21223961	1	0	0	1	0	0	0	1	0	0	0	0	0
chr11:21225053..21225454	1	0	0	1	0	0	0	1	0	0	0	0	0
chr11:21570925..21571326	0	1	0	0	0	0	0	0	0	0	0	0	0
chr11:22437510..22437911	0	0	0	0	0	0	0	0	0	0	0	1	0
chr11:22632362..22632763	1	0	0	1	0	0	0	1	0	0	0	0	0
chr11:22665928..22666329	1	0	0	1	0	0	0	1	0	0	0	0	0
chr11:22669202..22669603	1	0	0	1	0	0	0	1	0	0	0	0	0
chr11:22675712..22676113	1	0	0	0	0	0	0	0	0	0	0	1	0
chr11:22780212..22780613	0	0	0	1	0	0	0	1	0	0	0	0	0
chr11:22782762..22783163	0	1	0	0	0	0	0	1	0	0	0	0	0
chr11:22811370..22811771	1	1	0	0	0	0	0	1	0	0	0	0	0
chr11:22812058..22812459	1	1	0	0	0	0	0	1	0	0	0	0	0
chr11:22813453..22813854	1	1	0	0	0	0	0	1	0	0	0	0	0
chr11:22813946..22814347	1	1	0	0	0	0	0	1	0	0	0	0	0
chr11:22815177..22815578	1	1	0	0	0	0	0	1	0	0	0	0	0
chr11:22841367..22841768	1	1	0	0	0	0	0	1	0	0	0	0	0
chr11:22842949..22843350	1	1	0	0	0	0	0	1	0	0	0	0	0
chr11:22844986..22845387	1	1	0	0	0	0	0	1	0	0	0	0	0
chr11:22851438..22851839	1	1	0	0	0	0	0	1	0	0	0	0	0
chr11:22853399..22853800	0	1	0	0	0	0	0	1	0	0	0	0	0
chr11:22871893..22872294	1	0	0	1	0	0	1	0	0	0	0	0	0
chr11:22916887..22917288	0	0	0	0	0	1	0	0	0	0	1	0	1
chr11:23695834..23696235	1	1	0	0	0	0	0	0	0	0	0	1	0
chr11:23754281..23754682	1	0	0	0	1	0	0	0	0	1	0	0	0
chr11:26601811..26602212	1	1	0	0	0	0	0	1	0	0	0	0	0
chr11:26640531..26640932	1	0	0	1	0	0	0	0	0	0	0	0	0
chr11:28365398..28365799	1	0	0	0	0	1	0	0	0	0	0	1	0
chr11:29383961..29384362	1	0	0	0	0	1	0	0	0	1	0	0	0
chr11:29786867..29787268	1	0	0	1	0	0	0	0	0	0	0	1	0
chr11:29879702..29880103	1	0	0	1	0	0	0	1	0	0	0	0	0
chr11:31718278..31718679	1	0	0	1	0	0	0	0	0	0	1	0	0
chr11:31732293..31732694	1	0	0	1	0	0	0	0	0	0	0	1	0
chr11:31732988..31733389	1	0	0	1	0	0	0	0	0	0	0	1	0
chr11:31734112..31734513	1	0	0	1	0	0	0	0	0	0	0	1	0
chr11:31736087..31736488	1	0	0	1	0	0	0	0	0	0	0	1	0
chr11:31803439..31803840	1	0	0	1	0	0	0	0	0	0	0	1	0
chr11:31851051..31851452	1	0	0	1	0	0	0	0	0	0	0	1	0
chr11:31852058..31852459	1	0	0	1	0	0	0	0	0	0	0	1	0
chr11:31948764..31949165	1	0	0	1	0	0	1	0	0	0	0	0	0
chr11:32324626..32325027	0	1	0	0	0	0	1	0	0	0	0	0	0
chr11:32330915..32331316	1	0	0	1	0	0	0	0	0	0	0	1	0
chr11:32349558..32349959	1	0	0	0	0	0	0	1	0	0	0	0	0
chr11:32350127..32350528	1	0	0	0	0	0	0	1	0	0	0	0	0
chr11:32358339..32358740	1	0	0	0	0	0	0	1	0	0	0	0	0
chr11:32363213..32363614	1	1	0	0	0	0	1	0	0	0	0	0	0
chr11:32409060..32409461	1	0	0	1	0	0	0	0	0	0	0	1	0
chr11:32409787..32410188	1	0	0	1	0	0	0	0	0	0	1	0	0
chr11:32533958..32534359	1	0	0	0	0	0	0	1	0	0	0	0	0
chr11:32542636..32543037	1	1	0	0	0	0	0	1	0	0	0	0	0
chr11:32565033..32565434	1	0	0	1	0	0	0	0	0	0	0	1	0
chr11:32619480..32619881	1	1	0	0	0	0	0	1	0	0	0	0	0
chr11:33931866..33932267	0	1	0	0	0	0	1	0	0	0	0	0	0
chr11:34008235..34008636	0	0	0	1	0	0	1	0	0	0	0	0	0
chr11:34009780..34010181	0	0	0	1	0	0	1	0	0	0	0	0	0
chr11:34010168..34010569	0	0	0	1	0	0	1	0	0	0	0	0	0
chr11:34010713..34011114	0	0	0	1	0	0	1	0	0	0	0	0	0
chr11:34033904..34034305	0	0	0	0	0	0	1	0	0	0	0	0	0
chr11:34050010..34050411	0	1	0	0	0	0	0	0	0	0	0	1	0
chr11:34055415..34055816	0	1	0	0	0	0	0	0	0	0	0	1	0
chr11:34057140..34057541	0	1	0	0	0	0	0	0	0	0	0	1	0
chr11:34064710..34065111	0	0	0	1	0	0	0	0	0	0	0	1	0
chr11:34389400..34389801	0	0	0	0	0	1	0	0	0	1	0	0	0
chr11:34427094..34427495	0	0	0	1	0	0	1	0	0	0	0	0	0
chr11:34429591..34429992	0	0	0	0	0	0	0	0	0	0	1	0	1
chr11:34737266..34737667	0	1	0	0	0	0	0	0	0	0	0	1	0
chr11:34738981..34739382	0	1	0	0	0	0	0	0	0	0	0	1	0
chr11:34741632..34742033	0	0	0	0	0	1	0	0	0	0	1	1	0
chr11:34770612..34771013	0	1	0	0	0	0	0	1	0	0	0	0	0
chr11:34771331..34771732	0	1	0	0	0	0	0	1	0	0	0	0	0
chr11:34773606..34774007	0	1	0	0	0	0	0	1	0	0	0	0	0
chr11:34774897..34775298	0	1	0	0	0	0	0	1	0	0	0	0	0
chr11:34779989..34780390	0	1	0	0	0	0	0	1	0	0	0	0	0
chr11:34782427..34782828	0	1	0	0	0	0	0	0	0	0	0	0	0
chr11:34782975..34783376	0	1	0	0	0	0	0	0	0	0	0	0	0
chr11:34826945..34827346	1	1	0	0	0	0	0	0	0	0	0	1	0
chr11:34827807..34828208	0	1	0	0	0	0	0	0	0	0	0	1	0
chr11:35837686..35838087	1	0	0	1	0	0	1	0	0	0	0	0	0
chr11:43383443..43383844	0	0	0	0	0	0	0	1	0	0	0	0	0
chr11:43395241..43395642	0	0	0	1	0	0	0	0	0	0	0	1	0
chr11:43410271..43410672	0	0	0	0	1	0	0	0	0	0	1	0	0
chr11:43634155..43634556	1	0	0	1	0	0	1	0	0	0	0	0	0
chr11:44504258..44504659	0	0	0	1	0	0	0	0	0	1	0	0	0
chr11:44546193..44546594	1	1	0	0	0	0	0	1	0	0	0	0	0
chr11:45852851..45853252	1	1	0	0	0	0	0	0	0	0	0	0	0
chr11:46063298..46063699	0	0	0	1	0	0	0	0	0	0	0	1	0
chr11:48857952..48858353	1	1	0	0	0	0	0	0	0	0	1	0	0
chr11:49081923..49082324	1	0	0	1	0	0	0	0	0	0	0	0	0
chr11:49083212..49083613	1	0	0	1	0	0	0	0	0	0	0	0	0
chr11:49098806..49099207	1	0	0	1	0	0	0	0	0	0	1	0	0
chr11:49101495..49101896	1	0	0	1	0	0	0	0	0	0	0	1	0
chr11:49237555..49237956	1	0	0	0	0	0	0	0	0	0	0	1	0
chr11:49984023..49984424	1	0	0	1	0	0	0	1	0	0	0	0	0
chr11:49994443..49994844	1	0	0	1	0	0	0	0	0	0	0	1	0
chr11:50026795..50027196	1	1	0	0	0	0	0	0	0	0	0	1	0
chr11:50108042..50108443	1	0	0	1	0	0	0	0	0	0	0	1	0
chr11:50108699..50109100	1	0	0	1	0	0	0	0	0	0	0	1	0
chr11:50217708..50218109	0	0	0	1	0	0	0	1	0	0	0	0	0
chr11:50222155..50222556	0	0	0	1	0	0	0	0	0	0	1	0	0
chr11:50224054..50224455	0	0	0	1	0	0	0	0	0	0	0	0	0
chr11:50369497..50369898	0	0	0	1	0	0	0	1	0	0	0	0	0
chr11:51367272..51367673	1	0	0	1	0	0	0	0	0	0	0	1	0
chr11:51637852..51638253	1	0	0	0	0	0	0	1	0	0	0	0	0
chr11:51832496..51832897	1	0	0	0	0	0	1	0	0	0	0	0	0
chr11:51833422..51833823	1	0	0	0	0	0	1	0	0	0	0	0	0
chr11:51855201..51855602	1	1	0	0	0	0	0	0	0	0	0	0	0
chr11:51874265..51874666	1	0	0	1	0	0	0	0	0	0	0	1	0
chr11:51915333..51915734	1	0	0	1	0	0	0	1	0	0	0	0	0
chr11:51916638..51917039	1	0	0	1	0	0	0	1	0	0	0	0	0
chr11:51918177..51918578	0	0	0	1	0	0	0	1	0	0	0	0	0
chr11:51921402..51921803	1	0	0	1	0	0	0	1	0	0	0	0	0
chr11:51926116..51926517	1	0	0	1	0	0	0	1	0	0	0	0	0
chr11:51927083..51927484	1	0	0	1	0	0	0	1	0	0	0	0	0
chr11:51931735..51932136	1	1	0	0	0	0	0	1	0	0	0	0	0
chr11:51938770..51939171	1	0	0	1	0	0	0	0	0	0	0	1	0
chr11:52046796..52047197	1	0	0	1	0	0	0	1	0	0	0	0	0
chr11:52079966..52080367	1	1	0	0	0	0	0	1	0	0	0	0	0
chr11:53299371..53299772	1	1	0	0	0	0	0	0	0	0	0	0	0
chr11:53314625..53315026	0	0	0	1	0	0	0	0	0	0	0	1	0
chr11:53521806..53522207	1	0	0	0	0	1	0	0	0	0	0	0	1
chr11:53562928..53563329	1	0	0	1	0	0	0	0	0	0	0	1	0
chr11:54088248..54088649	1	0	0	1	0	0	0	1	0	0	0	0	0
chr11:54091613..54092014	1	0	0	1	0	0	0	0	0	0	0	1	0
chr11:54607833..54608234	1	0	0	0	0	0	0	0	0	0	0	1	0
chr11:54608886..54609287	1	0	0	0	0	0	0	0	0	0	0	1	0
chr11:54614650..54615051	1	0	0	0	0	1	0	0	0	0	1	1	0
chr11:54626949..54627350	1	1	0	0	0	0	0	1	0	0	0	0	0
chr11:54786518..54786919	1	1	0	0	0	0	0	0	0	0	0	0	0
chr11:54801859..54802260	1	1	0	0	0	0	0	1	0	0	0	0	0
chr11:54802268..54802669	1	1	0	0	0	0	0	1	0	0	0	0	0
chr11:54812765..54813166	1	0	0	1	0	0	0	0	0	0	0	1	0
chr11:54884489..54884890	1	0	0	1	0	0	0	0	0	0	0	1	0
chr11:54884869..54885270	1	0	0	1	0	0	0	0	0	0	0	1	0
chr11:54934399..54934800	1	0	0	0	0	0	0	1	0	0	0	0	0
chr11:54954059..54954460	1	0	0	1	0	0	0	1	0	0	0	0	0
chr11:54971782..54972183	1	0	0	1	0	0	0	0	0	1	0	0	0
chr11:54973825..54974226	1	0	0	1	0	0	0	0	0	1	0	0	0
chr11:55021876..55022277	1	0	0	1	0	0	0	0	0	0	0	1	0
chr11:55022940..55023341	1	0	0	1	0	0	0	0	0	0	0	1	0
chr11:55113293..55113694	0	1	0	0	0	0	0	1	0	0	0	0	0
chr11:55154396..55154797	0	1	0	0	0	0	0	0	0	0	0	0	0
chr11:55154972..55155373	0	1	0	0	0	0	0	1	0	0	0	0	0
chr11:55208268..55208669	1	1	0	0	0	0	0	1	0	0	0	0	0
chr11:55448686..55449087	1	0	0	1	0	0	0	0	0	0	1	0	0
chr11:57962372..57962773	1	1	0	0	0	0	0	1	0	0	0	0	0
chr11:58092992..58093393	1	0	0	1	0	0	0	0	0	0	0	1	0
chr11:58635774..58636175	1	0	0	1	1	0	0	0	0	0	0	1	0
chr11:58928389..58928790	0	0	0	1	0	0	0	1	0	0	0	0	0
chr11:58979599..58980000	1	1	0	0	0	0	0	1	0	0	0	0	0
chr11:58979987..58980388	0	1	0	0	0	0	0	1	0	0	0	0	0
chr11:59226807..59227208	1	1	0	0	0	0	0	1	0	0	0	0	0
chr11:59392216..59392617	1	1	0	0	0	0	0	0	0	0	0	1	0
chr11:59498431..59498832	1	0	0	0	0	0	0	0	0	0	0	1	0
chr11:59534280..59534681	1	1	0	0	0	0	0	1	0	0	0	0	0
chr11:59538482..59538883	1	1	0	0	0	0	0	0	0	0	0	0	0
chr11:59540094..59540495	1	1	0	0	0	0	0	0	0	0	0	0	0
chr11:59543972..59544373	1	1	0	0	0	0	0	0	0	0	0	0	0
chr11:60106401..60106802	1	1	0	0	0	0	0	1	0	0	0	0	0
chr11:60773400..60773801	0	0	0	0	0	0	0	1	0	0	0	0	0
chr11:60932843..60933244	1	1	0	0	0	0	0	0	0	0	0	0	0
chr11:60933493..60933894	1	1	0	0	0	0	0	0	0	0	0	0	0
chr11:60935253..60935654	1	1	0	0	0	0	0	1	0	0	0	0	0
chr11:61469322..61469723	1	0	0	1	0	0	0	0	0	0	0	1	0
chr11:61498679..61499080	1	0	0	1	0	0	0	1	0	0	0	0	0
chr11:62005530..62005931	1	1	0	0	0	0	0	1	0	0	0	0	0
chr11:62007543..62007944	1	1	0	0	0	0	0	1	0	0	0	0	0
chr11:62050276..62050677	1	0	0	1	0	0	0	1	0	0	0	0	0
chr11:62148398..62148799	0	0	0	0	1	0	0	0	0	1	0	0	0
chr11:62184954..62185355	1	0	0	1	0	0	0	0	0	1	0	0	0
chr11:62187090..62187491	1	0	0	1	0	0	0	0	0	1	0	0	0
chr11:62217637..62218038	1	0	0	1	0	0	1	0	0	0	0	0	0
chr11:62223969..62224370	1	1	0	0	0	0	1	0	0	0	0	0	0
chr11:62646594..62646995	0	0	0	1	0	0	0	1	0	0	0	0	0
chr11:63014706..63015107	1	0	0	1	0	0	0	0	0	0	0	1	0
chr11:63026550..63026951	1	0	0	1	0	0	0	0	0	0	0	1	0
chr11:63052820..63053221	1	1	0	0	0	0	0	1	0	0	0	0	0
chr11:63098632..63099033	1	0	0	0	1	0	0	0	0	0	0	0	0
chr11:63138795..63139196	1	0	0	1	0	0	0	1	0	0	0	0	0
chr11:64065943..64066344	0	0	0	1	0	0	0	0	0	0	0	1	0
chr11:65794243..65794644	1	0	0	1	0	0	1	0	0	0	0	0	0
chr11:65795278..65795679	1	0	0	1	0	0	1	0	0	0	0	0	0
chr11:67479467..67479868	1	0	0	1	0	0	0	1	0	0	0	0	0
chr11:67480199..67480600	1	0	0	1	0	0	0	1	0	0	0	0	0
chr11:67480667..67481068	1	0	0	1	0	0	0	1	0	0	0	0	0
chr11:67526542..67526943	1	0	0	1	0	0	0	1	0	0	0	0	0
chr11:67538573..67538974	1	0	0	1	0	0	0	0	0	0	0	1	0
chr11:67559577..67559978	1	1	0	0	0	0	1	0	0	0	0	0	0
chr11:67562668..67563069	1	0	0	0	0	0	1	0	0	0	0	0	0
chr11:67563255..67563656	1	0	0	0	0	0	1	0	0	0	0	0	0
chr11:67564150..67564551	1	0	0	0	0	0	1	0	0	0	0	0	0
chr11:67564663..67565064	1	0	0	0	0	0	1	0	0	0	0	0	0
chr11:67579151..67579552	1	1	0	0	0	0	0	0	0	0	0	0	0
chr11:67581836..67582237	1	1	0	0	0	0	0	0	0	0	0	0	0
chr11:67608307..67608708	0	0	0	1	0	0	1	0	0	0	0	0	0
chr11:68451314..68451715	0	0	0	0	0	0	0	1	0	0	0	0	0
chr11:68453654..68454055	1	0	0	0	0	0	0	1	0	0	0	0	0
chr11:68458062..68458463	1	0	0	0	0	0	0	1	0	0	0	0	0
chr11:68468144..68468545	1	1	0	0	0	0	0	1	0	0	0	0	0
chr11:68472402..68472803	1	1	0	0	0	0	0	1	0	0	0	0	0
chr11:68483293..68483694	1	1	0	0	0	0	1	0	0	0	0	0	0
chr11:68706467..68706868	0	1	0	0	0	0	0	0	0	0	0	1	0
chr11:69266307..69266708	1	0	0	1	0	0	0	0	0	0	0	1	0
chr11:69409423..69409824	1	1	0	0	0	0	1	0	0	0	0	0	0
chr11:69417988..69418389	1	0	0	1	0	0	0	1	0	0	0	0	0
chr11:69418824..69419225	1	0	0	1	0	0	0	1	0	0	0	0	0
chr11:69689946..69690347	1	0	0	0	0	0	0	1	0	0	0	0	0
chr11:69692156..69692557	1	0	0	0	0	0	0	1	0	0	0	0	0
chr11:69752695..69753096	1	1	0	0	0	0	0	0	0	0	0	1	0
chr11:69842904..69843305	1	0	0	1	0	0	0	1	0	0	0	0	0
chr11:69849188..69849589	1	0	0	1	0	0	0	1	0	0	0	0	0
chr11:69930924..69931325	1	0	0	1	0	0	1	0	0	0	0	0	0
chr11:70084571..70084972	1	0	0	1	0	0	0	1	0	0	0	0	0
chr11:70174580..70174981	1	0	0	1	0	0	0	0	0	0	0	1	0
chr11:70189173..70189574	0	0	0	1	0	0	0	0	0	0	1	0	0
chr11:70191176..70191577	1	0	0	1	0	0	0	1	0	0	0	0	0
chr11:70376204..70376605	1	0	0	1	0	0	0	0	0	0	0	1	0
chr11:70446652..70447053	1	1	0	0	0	0	0	1	0	0	0	0	0
chr11:70467902..70468303	1	1	0	0	0	0	0	1	0	0	0	0	0
chr11:70468688..70469089	1	1	0	0	0	0	0	1	0	0	0	0	0
chr11:70469945..70470346	0	1	0	0	0	0	0	1	0	0	0	0	0
chr11:70472771..70473172	1	1	0	0	0	0	1	0	0	0	0	0	0
chr11:70482438..70482839	1	0	0	1	0	0	0	0	0	1	0	0	0
chr11:70489707..70490108	1	1	0	0	0	0	0	1	0	0	0	0	0
chr11:70490207..70490608	1	1	0	0	0	0	0	1	0	0	0	0	0
chr11:70499554..70499955	1	0	0	1	0	0	0	1	0	0	0	0	0
chr11:70585329..70585730	1	0	0	1	0	0	0	0	0	0	0	1	0
chr11:70587111..70587512	1	0	0	1	0	0	0	0	0	0	0	1	0
chr11:70679924..70680325	1	1	0	0	0	0	0	0	0	0	0	0	0
chr11:70785916..70786317	1	0	0	1	0	0	1	0	0	0	0	0	0
chr11:70805051..70805452	0	0	0	0	0	0	0	1	0	0	0	0	0
chr11:70805447..70805848	0	0	0	0	0	0	0	1	0	0	0	0	0
chr11:70874021..70874422	0	1	0	0	0	0	1	0	0	0	0	0	0
chr11:70890653..70891054	0	0	0	1	0	0	0	0	0	0	0	1	0
chr11:72576990..72577391	0	0	0	0	0	1	0	0	0	0	0	0	1
chr11:72697358..72697759	1	1	0	0	0	0	0	1	0	0	0	0	0
chr11:72957328..72957729	0	0	0	0	0	1	0	0	0	0	1	0	1
chr11:74829799..74830200	1	0	0	1	0	0	0	1	0	0	0	0	0
chr11:74838948..74839349	1	1	0	0	0	0	0	1	0	0	0	0	0
chr11:75153176..75153577	1	0	0	1	0	0	1	0	0	0	0	0	0
chr11:75458673..75459074	1	1	0	0	0	0	0	1	0	0	0	0	0
chr11:75460363..75460764	1	0	0	0	0	0	0	1	0	0	0	0	0
chr11:75538815..75539216	0	0	0	1	0	0	0	0	0	0	0	0	0
chr11:75541228..75541629	0	0	0	1	0	0	0	1	0	0	0	0	0
chr11:75549831..75550232	0	0	0	1	0	0	0	1	0	0	0	0	0
chr11:75622927..75623328	0	0	0	1	0	0	0	0	0	0	0	1	0
chr11:75966475..75966876	0	0	0	0	0	1	0	0	0	0	1	0	1
chr11:76482202..76482603	1	1	0	0	0	0	0	1	0	0	0	0	0
chr11:76482614..76483015	1	1	0	0	0	0	0	1	0	0	0	0	0
chr11:76496416..76496817	1	0	0	0	0	0	0	0	0	0	0	1	0
chr11:76497317..76497718	1	0	0	0	0	0	0	0	0	0	0	1	0
chr11:76497711..76498112	1	0	0	0	0	0	0	0	0	0	0	1	0
chr11:76529687..76530088	1	0	0	1	0	0	0	0	0	0	0	1	0
chr11:76566106..76566507	0	1	0	0	0	0	1	0	0	0	0	0	0
chr11:76587420..76587821	1	1	0	0	0	0	1	1	0	0	0	0	0
chr11:76588158..76588559	1	1	0	0	0	0	1	0	0	0	0	0	0
chr11:76588529..76588930	1	1	0	0	0	0	1	0	0	0	0	0	0
chr11:76589119..76589520	1	1	0	0	0	0	1	0	0	0	0	0	0
chr11:76589820..76590221	1	1	0	0	0	0	1	0	0	0	0	0	0
chr11:76593546..76593947	1	1	0	0	0	0	1	0	0	0	0	0	0
chr11:76606978..76607379	1	0	0	0	0	1	0	0	0	0	1	0	1
chr11:76646029..76646430	1	0	0	1	0	0	0	1	0	0	0	0	0
chr11:76735730..76736131	1	0	0	1	0	0	0	0	0	0	0	1	0
chr11:76845494..76845895	1	0	0	1	0	0	0	0	0	0	0	0	0
chr11:76857200..76857601	1	0	0	0	0	0	0	1	0	0	0	0	0
chr11:76858785..76859186	0	0	0	0	0	0	0	1	0	0	0	0	0
chr11:77482903..77483304	1	0	0	1	0	0	0	0	0	0	0	1	0
chr11:78126673..78127074	1	0	0	1	0	0	1	0	0	0	0	0	0
chr11:78873275..78873676	1	0	0	0	1	0	0	0	0	0	0	0	0
chr11:78876017..78876418	1	0	0	0	1	0	0	0	1	0	0	0	0
chr11:78889147..78889548	1	0	0	0	1	0	0	0	1	0	0	0	0
chr11:78915585..78915986	1	0	0	1	0	0	0	0	0	0	0	1	0
chr11:78916390..78916791	1	0	0	1	0	0	0	0	0	0	0	1	0
chr11:79224944..79225345	1	1	0	0	0	0	0	1	0	0	0	0	0
chr11:79278763..79279164	1	1	0	0	0	0	0	0	0	0	0	0	0
chr11:79286219..79286620	1	1	0	0	0	0	0	0	0	0	0	1	0
chr11:79287468..79287869	1	1	0	0	0	0	0	0	0	0	0	1	0
chr11:79305315..79305716	1	0	0	1	0	0	0	1	0	0	0	0	0
chr11:79305657..79306058	1	0	0	1	0	0	0	1	0	0	0	0	0
chr11:79306384..79306785	1	0	0	1	0	0	0	1	0	0	0	0	0
chr11:79306939..79307340	1	0	0	1	0	0	0	1	0	0	0	0	0
chr11:79518244..79518645	1	1	0	0	0	0	0	1	0	0	0	0	0
chr11:79519989..79520390	1	1	0	0	0	0	0	1	0	0	0	0	0
chr11:79640770..79641171	1	0	0	1	0	0	1	0	0	0	0	0	0
chr11:79642197..79642598	1	0	0	1	0	0	1	0	0	0	0	0	0
chr11:79974286..79974687	1	0	0	1	0	0	0	0	0	1	0	0	0
chr11:80043447..80043848	0	0	0	0	1	0	0	0	0	1	0	0	0
chr11:80145818..80146219	1	0	0	1	0	0	1	0	0	0	0	0	0
chr11:80147811..80148212	1	0	0	1	0	0	1	0	0	0	0	0	0
chr11:80155619..80156020	1	1	0	0	0	0	0	1	0	0	0	0	0
chr11:80163638..80164039	1	0	0	1	0	0	0	1	0	0	0	0	0
chr11:80168580..80168981	1	0	0	1	0	0	0	1	0	0	0	0	0
chr11:80169562..80169963	1	0	0	1	0	0	0	1	0	0	0	0	0
chr11:80171888..80172289	1	0	0	1	0	0	0	1	0	0	0	0	0
chr11:80603086..80603487	1	0	0	0	0	1	0	0	0	0	1	0	1
chr11:82004698..82005099	1	0	0	1	0	0	0	1	0	0	0	0	0
chr11:82010627..82011028	0	0	0	1	0	0	0	1	0	0	0	0	0
chr11:82015108..82015509	1	0	0	0	1	0	0	0	0	1	0	0	0
chr11:82019307..82019708	1	0	0	1	0	0	1	0	0	0	0	0	0
chr11:82022608..82023009	1	0	0	1	0	0	1	0	0	0	0	0	0
chr11:82023795..82024196	1	0	0	1	0	0	1	0	0	0	0	0	0
chr11:82139406..82139807	0	0	0	1	0	0	1	0	0	0	0	0	0
chr11:82171699..82172100	1	0	0	0	1	0	0	0	0	0	0	1	0
chr11:82174076..82174477	1	0	0	0	1	0	0	0	0	0	0	1	0
chr11:83043958..83044359	1	1	0	0	0	0	0	1	0	0	0	0	0
chr11:83044493..83044894	1	1	0	0	0	0	0	1	0	0	0	0	0
chr11:83045539..83045940	1	1	0	0	0	0	0	1	0	0	0	0	0
chr11:83046632..83047033	1	1	0	0	0	0	0	1	0	0	0	0	0
chr11:83078055..83078456	1	1	0	0	0	0	0	1	0	0	0	0	0
chr11:83195676..83196077	1	0	0	0	0	1	0	0	0	0	1	0	1
chr11:83534208..83534609	1	0	0	1	0	0	0	0	0	0	0	1	0
chr11:83534669..83535070	1	0	0	1	0	0	0	0	0	0	0	1	0
chr11:83536277..83536678	1	0	0	1	0	0	0	0	0	1	0	0	0
chr11:83540918..83541319	1	0	0	1	0	0	0	0	0	0	0	1	0
chr11:83543929..83544330	1	0	0	1	0	0	0	0	0	0	0	1	0
chr11:83550341..83550742	1	0	0	1	0	0	0	0	0	0	0	1	0
chr11:83560410..83560811	1	1	0	0	0	0	0	0	0	0	0	1	0
chr11:83570231..83570632	1	0	0	0	0	0	0	0	0	0	0	1	0
chr11:83572289..83572690	1	0	0	0	0	0	0	0	0	0	0	1	0
chr11:83600614..83601015	1	0	0	0	0	0	0	0	0	0	0	1	0
chr11:83618356..83618757	1	1	0	0	0	0	0	0	0	0	0	1	0
chr11:83640205..83640606	1	0	0	1	0	0	0	0	0	0	0	1	0
chr11:83640781..83641182	1	0	0	1	0	0	0	0	0	0	0	1	0
chr11:83641143..83641544	1	0	0	1	0	0	0	0	0	0	0	1	0
chr11:83650775..83651176	1	0	0	0	0	0	0	1	0	0	0	0	0
chr11:83657408..83657809	1	0	0	1	0	0	0	0	0	0	0	1	0
chr11:83734225..83734626	0	1	0	0	0	0	0	0	0	0	0	1	0
chr11:83737235..83737636	1	1	0	0	0	0	0	0	0	0	0	1	0
chr11:83789237..83789638	0	1	0	0	0	0	0	0	0	1	0	0	0
chr11:85713500..85713901	1	0	0	1	0	0	0	0	0	0	0	1	0
chr11:85844092..85844493	0	0	0	0	0	1	0	0	0	0	1	0	1
chr11:85952946..85953347	0	0	0	0	1	0	0	0	0	0	0	1	0
chr11:86296536..86296937	1	0	0	0	0	1	0	0	0	0	0	0	1
chr11:86577150..86577551	1	1	0	0	0	0	0	1	0	0	0	0	0
chr11:86578798..86579199	1	1	0	0	0	0	0	1	0	0	0	0	0
chr11:86581250..86581651	1	1	0	0	0	0	0	1	0	0	0	0	0
chr11:86590053..86590454	0	0	0	0	0	0	0	0	0	1	0	0	0
chr11:86590546..86590947	0	0	0	0	0	0	1	0	0	0	0	0	0
chr11:86591299..86591700	1	0	0	0	0	0	1	0	0	0	0	0	0
chr11:86593010..86593411	1	0	0	0	0	0	1	0	0	0	0	0	0
chr11:86594170..86594571	1	0	0	0	0	0	1	0	0	0	0	0	0
chr11:86594485..86594886	1	0	0	0	0	0	1	0	0	0	0	0	0
chr11:86595386..86595787	1	0	0	0	0	0	1	0	0	0	0	0	0
chr11:86596251..86596652	1	0	0	0	0	0	0	0	0	1	0	0	0
chr11:86598510..86598911	1	1	0	0	0	0	0	1	0	0	0	0	0
chr11:86607861..86608262	0	0	0	0	0	1	0	1	0	0	0	0	0
chr11:86610211..86610612	1	1	0	0	0	0	0	1	0	0	0	0	0
chr11:86614187..86614588	1	1	0	0	0	0	0	1	0	0	0	0	0
chr11:86618519..86618920	1	1	0	0	0	0	0	1	0	0	0	0	0
chr11:86624215..86624616	1	1	0	0	0	0	0	1	0	0	0	0	0
chr11:86737571..86737972	1	1	0	0	0	0	0	0	0	0	1	0	0
chr11:86920367..86920768	1	0	0	1	0	0	0	0	0	0	0	1	0
chr11:87025318..87025719	1	1	0	0	0	0	0	1	0	0	0	0	0
chr11:87026521..87026922	1	1	0	0	0	0	0	1	0	0	0	0	0
chr11:87030890..87031291	1	1	0	0	0	0	0	1	0	0	0	0	0
chr11:87212444..87212845	1	0	0	0	0	1	1	0	0	0	0	0	0
chr11:87748660..87749061	1	1	0	0	0	0	0	1	0	0	0	0	0
chr11:87749402..87749803	1	1	0	0	0	0	0	1	0	0	0	0	0
chr11:87751581..87751982	1	1	0	0	0	0	0	1	0	0	0	0	0
chr11:87752259..87752660	1	1	0	0	0	0	0	1	0	0	0	0	0
chr11:88069093..88069494	1	1	0	0	0	0	0	0	0	0	0	0	0
chr11:88117591..88117992	0	0	0	1	0	0	0	1	0	0	0	0	0
chr11:88233976..88234377	0	0	0	1	0	0	0	1	0	0	0	0	0
chr11:88235168..88235569	0	0	0	1	0	0	0	1	0	0	0	0	0
chr11:88235725..88236126	0	0	0	1	0	0	0	1	0	0	0	0	0
chr11:88550983..88551384	0	0	0	0	0	1	0	0	0	1	0	0	0
chr11:89031145..89031546	1	1	0	0	0	0	0	1	0	0	0	0	0
chr11:89985271..89985672	0	1	0	0	0	0	0	0	0	0	0	1	0
chr11:93821517..93821918	0	0	0	1	0	0	0	0	0	0	0	1	0
chr11:93997118..93997519	1	1	0	0	0	0	0	0	0	0	0	0	0
chr11:94052371..94052772	0	0	0	0	0	1	0	0	0	0	0	0	1
chr11:94121437..94121838	0	0	0	1	0	0	0	0	0	0	0	0	0
chr11:94160451..94160852	1	1	0	0	0	0	0	1	0	0	0	0	0
chr11:94161249..94161650	1	1	0	0	0	0	0	1	0	0	0	0	0
chr11:94381026..94381427	1	1	0	0	0	0	0	0	0	0	1	0	0
chr11:94386314..94386715	1	0	0	1	0	0	0	1	0	0	0	0	0
chr11:94611381..94611782	0	0	0	1	0	0	0	0	0	0	0	1	0
chr11:94688416..94688817	1	1	0	0	0	0	0	0	0	0	0	1	0
chr11:94688992..94689393	1	1	0	0	0	0	0	0	0	0	0	1	0
chr11:94707677..94708078	1	0	0	1	0	0	1	0	0	0	0	0	0
chr11:94978873..94979274	1	0	0	0	0	1	0	1	0	0	0	0	0
chr11:94989695..94990096	1	1	0	0	0	0	0	0	0	0	0	0	0
chr11:95333581..95333982	1	0	0	1	0	0	0	1	0	0	0	0	0
chr11:95354518..95354919	1	0	0	1	0	0	0	1	0	0	0	0	0
chr11:95379593..95379994	1	0	0	0	0	1	0	0	0	1	0	0	0
chr11:95688432..95688833	1	0	0	1	0	0	0	1	0	0	0	0	0
chr11:95688975..95689376	1	0	0	1	0	0	0	1	0	0	0	0	0
chr11:95850868..95851269	1	0	0	1	0	0	0	0	0	0	0	1	0
chr11:95896873..95897274	1	1	0	0	0	0	0	0	0	0	0	1	0
chr11:96861901..96862302	0	0	0	0	1	1	0	0	0	0	0	0	0
chr11:97127133..97127534	1	1	0	0	0	0	1	0	0	0	0	0	0
chr11:97140871..97141272	1	0	0	0	0	0	0	1	0	0	0	0	0
chr11:97142091..97142492	1	0	0	0	0	0	0	1	0	0	0	0	0
chr11:97143595..97143996	1	0	0	0	0	0	0	1	0	0	0	0	0
chr11:97309350..97309751	1	1	0	0	0	0	0	1	0	0	0	0	0
chr11:97311034..97311435	1	1	0	0	0	0	0	1	0	0	0	0	0
chr11:97400286..97400687	0	0	0	0	0	1	0	0	0	1	0	0	0
chr11:97412112..97412513	1	0	0	0	0	0	0	1	0	0	0	0	0
chr11:97412812..97413213	1	0	0	0	0	0	0	1	0	0	0	0	0
chr11:97435030..97435431	1	0	0	1	0	0	0	0	0	0	0	0	0
chr11:97641531..97641932	0	0	0	0	0	1	0	0	0	0	1	0	1
chr11:97659027..97659428	0	1	0	0	0	0	1	0	0	0	0	0	0
chr11:97720962..97721363	0	0	0	0	0	0	1	0	0	0	0	0	0
chr11:97823264..97823665	1	1	0	0	0	0	0	1	0	0	0	0	0
chr11:97826454..97826855	1	1	0	0	0	0	0	1	0	0	0	0	0
chr11:97829316..97829717	1	1	0	0	0	0	0	1	0	0	0	0	0
chr11:97829891..97830292	1	1	0	0	0	0	0	1	0	0	0	0	0
chr11:97830560..97830961	1	1	0	0	0	0	0	1	0	0	0	0	0
chr11:98338751..98339152	0	0	0	0	0	1	0	0	0	0	0	0	1
chr11:98359286..98359687	1	0	0	1	0	0	0	1	0	0	0	0	0
chr11:98361213..98361614	1	0	0	1	0	0	0	1	0	0	0	0	0
chr11:98361664..98362065	1	0	0	1	0	0	0	1	0	0	0	0	0
chr11:98457900..98458301	1	0	0	0	0	1	0	0	0	0	1	0	1
chr11:98747494..98747895	0	0	0	1	0	0	1	0	0	0	0	0	0
chr11:98783365..98783766	0	0	0	1	0	0	0	0	0	0	0	1	0
chr11:98785760..98786161	0	0	0	1	0	0	0	0	0	0	0	1	0
chr11:98786443..98786844	0	0	0	1	0	0	0	0	0	0	0	1	0
chr11:98788885..98789286	0	0	0	1	0	0	0	0	0	0	0	1	0
chr11:98789364..98789765	0	0	0	1	0	0	0	0	0	0	0	1	0
chr11:98933289..98933690	0	1	0	0	0	0	0	0	0	1	0	0	0
chr11:98940467..98940868	0	0	0	0	0	0	0	1	0	0	0	0	0
chr11:98941269..98941670	0	0	0	0	0	0	0	1	0	0	0	0	0
chr11:98942027..98942428	0	0	0	0	0	0	0	1	0	0	0	0	0
chr11:98968663..98969064	0	0	0	0	0	1	0	0	0	0	1	0	1
chr11:99167918..99168319	0	0	0	1	0	0	0	0	0	0	1	0	0
chr11:99186840..99187241	0	0	0	1	0	0	0	0	0	1	0	0	0
chr11:100814473..100814874	1	1	0	0	0	0	0	1	0	0	0	0	0
chr11:100824013..100824414	1	0	0	1	0	0	0	1	0	0	0	0	0
chr11:100849392..100849793	1	0	0	0	0	0	0	0	0	0	0	1	0
chr11:100931558..100931959	1	1	0	0	0	0	0	1	0	0	0	0	0
chr11:100938111..100938512	1	1	0	0	0	0	0	0	0	0	0	0	0
chr11:100994002..100994403	1	0	0	1	0	0	1	0	0	0	0	0	0
chr11:101003041..101003442	1	0	0	1	0	0	0	0	0	0	0	1	0
chr11:101047131..101047532	1	0	0	0	0	0	0	0	0	0	1	0	1
chr11:101052979..101053380	1	0	0	0	1	0	0	0	0	0	0	0	0
chr11:101064008..101064409	1	0	0	1	0	0	0	0	0	0	0	1	0
chr11:101067057..101067458	1	0	0	0	0	1	0	0	0	0	0	0	1
chr11:101219848..101220249	1	0	0	0	0	1	0	0	0	0	0	0	1
chr11:101543471..101543872	1	0	0	1	0	0	0	1	0	0	0	0	0
chr11:102245164..102245565	1	1	0	0	0	0	0	1	0	0	0	0	0
chr11:102246265..102246666	1	1	0	0	0	0	0	0	0	0	0	0	0
chr11:102423235..102423636	1	1	0	0	0	0	0	1	0	0	0	0	0
chr11:103005018..103005419	1	0	0	1	0	0	0	0	0	0	0	1	0
chr11:103142334..103142735	0	0	0	1	0	0	0	1	0	0	0	0	0
chr11:103172086..103172487	0	0	0	1	0	0	0	1	0	0	0	0	0
chr11:103172485..103172886	0	0	0	1	0	0	0	1	0	0	0	0	0
chr11:103175048..103175449	0	0	0	1	0	0	0	1	0	0	0	0	0
chr11:103175971..103176372	0	0	0	1	0	0	0	1	0	0	0	0	0
chr11:103178070..103178471	0	0	0	1	0	0	0	1	0	0	0	0	0
chr11:103223396..103223797	0	0	0	1	0	0	0	1	0	0	0	0	0
chr11:103247504..103247905	0	0	0	1	0	0	0	1	0	0	0	0	0
chr11:103249503..103249904	0	0	0	1	0	0	0	1	0	0	0	0	0
chr11:103255144..103255545	0	1	0	0	0	0	0	0	0	0	0	1	0
chr11:103259698..103260099	0	1	0	0	0	0	0	0	0	0	0	1	0
chr11:103262425..103262826	0	1	0	0	0	0	0	0	0	0	0	1	0
chr11:103307908..103308309	0	0	0	1	0	0	0	0	0	0	0	1	0
chr11:103399961..103400362	1	1	0	0	0	0	0	0	0	0	0	1	0
chr11:103436414..103436815	0	0	0	0	0	1	0	1	0	0	0	0	0
chr11:103443753..103444154	1	1	0	0	0	0	0	1	0	0	0	0	0
chr11:103960428..103960829	0	0	0	0	0	1	0	0	0	0	1	0	1
chr11:103963930..103964331	0	0	0	0	0	0	0	1	0	0	0	0	0
chr11:103990077..103990478	1	0	0	0	0	1	0	0	0	0	1	0	1
chr11:104631311..104631712	1	0	0	0	0	1	0	0	0	1	0	0	0
chr11:104638891..104639292	1	0	0	1	0	0	0	0	0	0	0	0	0
chr11:104647677..104648078	1	0	0	1	0	0	1	0	0	0	0	0	0
chr11:105420688..105421089	1	1	0	0	0	0	0	0	0	0	0	1	0
chr11:105459890..105460291	1	0	0	1	0	0	0	0	0	0	0	1	0
chr11:105466742..105467143	1	0	0	1	0	0	0	0	0	0	0	1	0
chr11:106106268..106106669	1	0	0	1	0	0	0	1	0	0	0	0	0
chr11:106305769..106306170	0	0	0	1	0	0	0	1	0	0	0	0	0
chr11:106438935..106439336	0	0	0	0	0	0	0	0	0	0	1	0	1
[truncated: 9,219 more rows]
